# Supplementary material for: Early Response of Radish to Heat Stress by Strand-Specific Transcriptome and miRNA Analysis
Source: Int J Mol Sci. 2019 Jul 6;20(13):3321. doi: 10.3390/ijms20133321 (PMC6651063; doi:10.3390/ijms20133321)
Supplement: Supplementary file 1 [file ijms-20-03321-s001.zip]

Archive with 14 entries (14 files):
- Figure S1 The í░carbon fixation in photosynthetic organismsí▒ pathway enriched by KEGG analysis of DE mRNA corresponding genes.tif
- Figure S2 The í░arginine and proline metabolismí░ pathway enriched by KEGG analysis of DE mRNA corresponding genes.tif
- Figure S3 The í░oxidative phosphorylationí▒ pathway enriched by KEGG analysis of DE mRNA corresponding genes.tif
- Figure S4 The í░peroxisomeí▒ enriched by KEGG analysis of DE mRNA corresponding genes.tif
- Figure S5 The í░plant hormone signal transductioní▒ pathway enriched by KEGG analysis of DE mRNA corresponding genes.tif
- Table S1 Quality evaluation of sample sequencing output data for strand-specific RNA libraries.xlsx
- Table S2 Quality evaluation of sample sequencing output data for small RNA libraries.xlsx
- Table S3 Reads of strand-specific RNA libraries and reference genome comparison list.xlsx
- Table S4 Reads of small RNA libraries and reference genome comparison list.xlsx
- Table S5 The detailed information of DE mRNAs.xlsx
- Table S6 KEGG analysis results of DE mRNA corresponding genes..xlsx
- Table S7 DE mRNAs encoding transcription factor.xlsx
- Table S8 The detailed information of DE lncRNAs  between QHC06 and QHC00.xlsx
- Table S9  The detailed information between DE lncRNA and its DE targeted mRNA.xlsx
