# Supplementary material for: Early Response of Radish to Heat Stress by Strand-Specific Transcriptome and miRNA Analysis
Source: Int J Mol Sci. 2019 Jul 6;20(13):3321. doi: 10.3390/ijms20133321 (PMC6651063; doi:10.3390/ijms20133321)
Supplement: Supplementary file 1 [file ijms-20-03321-s001.zip › Table S1 Quality evaluation of sample sequencing output data for strand-specific RNA libraries.xlsx]

## Sheet: datatable
TABLE S1 | Quality evaluation of sample sequencing output data for strand-specific RNA libraries.
Sample name	Raw reads	Clean reads	Clean bases	Error rate(%)	Q20(%)	Q30(%)	GC content(%)
QHC001	87468630	84113668	12.62G	0.01	98.13	94.95	43.21
QHC002	99606972	96935038	14.54G	0.01	98.14	94.97	42.92
QHC003	102554412	99807154	14.97G	0.01	98.14	94.97	43.25
QHC061	103853866	100908518	15.14G	0.01	98.17	95.06	42.64
QHC062	95227976	92704678	13.91G	0.01	98.11	94.92	42.26
QHC063	103806320	100824000	15.12G	0.01	98.06	94.83	42.3
