# Supplementary material for: Early Response of Radish to Heat Stress by Strand-Specific Transcriptome and miRNA Analysis
Source: Int J Mol Sci. 2019 Jul 6;20(13):3321. doi: 10.3390/ijms20133321 (PMC6651063; doi:10.3390/ijms20133321)
Supplement: Supplementary file 1 [file ijms-20-03321-s001.zip › Table S2 Quality evaluation of sample sequencing output data for small RNA libraries.xlsx]

## Sheet: RawData_Stat
TABLE S2 | Quality evaluation of sample sequencing output data for small RNA libraries.
Sample	Reads	Bases	Error rate	Q20	Q30	GC content
QHC001	14900167	0.745G	0.0001	0.9808	0.957	0.5013
QHC002	13582762	0.679G	0.0001	0.9809	0.9577	0.4993
QHC003	13645618	0.682G	0.0001	0.9806	0.9568	0.4992
QHC061	14135528	0.707G	0.0001	0.9773	0.9487	0.5002
QHC062	13879353	0.694G	0.0001	0.9812	0.9585	0.4983
QHC063	13928179	0.696G	0.0001	0.9818	0.9595	0.4987
