# Supplementary material for: Early Response of Radish to Heat Stress by Strand-Specific Transcriptome and miRNA Analysis
Source: Int J Mol Sci. 2019 Jul 6;20(13):3321. doi: 10.3390/ijms20133321 (PMC6651063; doi:10.3390/ijms20133321)
Supplement: Supplementary file 1 [file ijms-20-03321-s001.zip › Table S3 Reads of strand-specific RNA libraries and reference genome comparison list.xlsx]

## Sheet: MapStat
TABLE S3 | Reads of strand-specific RNA libraries and reference genome comparison list.
Sample name	QHC001	QHC002	QHC003	QHC061	QHC062	QHC063
Total reads	84113668	96935038	99807154	100908518	92704678	100824000
Total mapped	77955172 (92.68%)	90630414 (93.5%)	92622425 (92.8%)	92658607 (91.82%)	86538389 (93.35%)	94505735 (93.73%)
Multiple mapped	3689187 (4.39%)	7371541 (7.6%)	8278628 (8.29%)	5235684 (5.19%)	5013922 (5.41%)	5307018 (5.26%)
Uniquely mapped	74265985 (88.29%)	83258873 (85.89%)	84343797 (84.51%)	87422923 (86.64%)	81524467 (87.94%)	89198717 (88.47%)
Read-1	37339257 (44.39%)	41862280 (43.19%)	42414857 (42.5%)	43952752 (43.56%)	41007947 (44.24%)	44892827 (44.53%)
Read-2	36926728 (43.9%)	41396593 (42.71%)	41928940 (42.01%)	43470171 (43.08%)	40516520 (43.7%)	44305890 (43.94%)
Reads map to '+'	37143238 (44.16%)	41647648 (42.96%)	42177352 (42.26%)	43788421 (43.39%)	40894022 (44.11%)	44697478 (44.33%)
Reads map to '-'	37122747 (44.13%)	41611225 (42.93%)	42166445 (42.25%)	43634502 (43.24%)	40630445 (43.83%)	44501239 (44.14%)
Non-splice reads	60522336 (71.95%)	69590683 (71.79%)	68873040 (69.01%)	72899325 (72.24%)	69004358 (74.43%)	74828450 (74.22%)
Splice reads	13743649 (16.34%)	13668190 (14.1%)	15470757 (15.5%)	14523598 (14.39%)	12520109 (13.51%)	14370267 (14.25%)
Reads mapped in proper pairs	70883674 (84.27%)	79926562 (82.45%)	80635164 (80.79%)	83773682 (83.02%)	78073350 (84.22%)	85340900 (84.64%)
Proper-paired reads map to different chrom	0 (0%)	0 (0%)	0 (0%)	0 (0%)	0 (0%)	0 (0%)
