# Supplementary material for: Early Response of Radish to Heat Stress by Strand-Specific Transcriptome and miRNA Analysis
Source: Int J Mol Sci. 2019 Jul 6;20(13):3321. doi: 10.3390/ijms20133321 (PMC6651063; doi:10.3390/ijms20133321)
Supplement: Supplementary file 1 [file ijms-20-03321-s001.zip › Table S4 Reads of small RNA libraries and reference genome comparison list.xlsx]

## Sheet: reference.mapping
TABLE S4 | Reads of small RNA libraries and reference genome comparison list.
Sample	Total sRNA	Mapped sRNA	“+” Mapped sRNA	“-” Mapped sRNA
QHC001	9330165 (100.00%)	8384191 (89.86%)	5941699 (63.68%)	2442492 (26.18%)
QHC002	10381192 (100.00%)	8916057 (85.89%)	6588982 (63.47%)	2327075 (22.42%)
QHC003	10145335 (100.00%)	8927845 (88.00%)	6485970 (63.93%)	2441875 (24.07%)
QHC061	9480152 (100.00%)	8134777 (85.81%)	5789378 (61.07%)	2345399 (24.74%)
QHC062	10384213 (100.00%)	8823566 (84.97%)	6366180 (61.31%)	2457386 (23.66%)
QHC063	9996115 (100.00%)	8579937 (85.83%)	6147202 (61.50%)	2432735 (24.34%)
