# Supplementary material for: Early Response of Radish to Heat Stress by Strand-Specific Transcriptome and miRNA Analysis
Source: Int J Mol Sci. 2019 Jul 6;20(13):3321. doi: 10.3390/ijms20133321 (PMC6651063; doi:10.3390/ijms20133321)
Supplement: Supplementary file 1 [file ijms-20-03321-s001.zip › Table S5 The detailed information of DE mRNAs.xlsx]

## Sheet: Sheet1
TABLE S5 | The detailed information of DE mRNAs.
mRNA id	Gene id	Gene name	QHC06 FPKM	QHC00 FPKM	log2(foldchange)	pvalue	Regulation	Gene description
XM_018577023.1	108805071	LOC108805071	8.04367	4.01153	1.0037	0.0422981	up	probable polygalacturonase
XM_018577039.1	108805083	LOC108805083	4.1533	1.33059	1.64219	0.024226	up	NAC transcription factor 29-like
XM_018577043.1	108805086	LOC108805086	12.7307	4.57978	1.47497	0.00573487	up	mucin-19-like
XM_018577066.1	108805101	LOC108805101	46.2565	36.6842	0.334498	0.00303744	up	pyruvate kinase 1%2C cytosolic-like
XM_018577076.1	108805109	LOC108805109	111.862	102.152	0.130998	0.0238571	up	phosphoglycerate kinase 1%2C chloroplastic-like%2C
XM_018577250.1	108805253	LOC108805253	3.80453	3.56689	0.0930481	0.0234304	up	kinase-interacting family protein
XM_018577299.1	108805290	LOC108805290	11.0966	4.80177	1.20848	0.0365559	up	exosome complex component RRP45A-like%2C
XM_018577343.1	108805326	LOC108805326	44.2792	8.80108	2.33088	0.032694	up	universal stress protein PHOS32
XM_018577344.1	108805328	LOC108805328	104.394	21.7007	2.26622	0.0068221	up	glyceraldehyde-3-phosphate dehydrogenase%2C cytosolic
XM_018577364.1	108805346	LOC108805346	7.37998	6.31768	0.224223	0.0258961	up	nardilysin-like
XM_018577382.1	108805360	LOC108805360	16.2495	8.96723	0.857663	0.0315461	up	aldehyde dehydrogenase 22A1
XM_018577391.1	108805368	LOC108805368	10.7688	4.71036	1.19295	0.0271916	up	uncharacterized LOC108805368
XM_018577451.1	108805411	LOC108805411	7.43458	1.73262	2.1013	0.0134189	up	kinesin-like protein KIN-7B%2C
XM_018577455.1	108805413	LOC108805413	27.1528	3.76934	2.84872	0.024677	up	GDSL esterase/lipase At1g28570-like
XM_018577649.1	108805716	LOC108805716	3.98653	0.187551	4.40978	0.0407157	up	uncharacterized LOC108805716%2C
XM_018577656.1	108805727	LOC108805727	13.8864	6.31394	1.13706	0.0493205	up	uncharacterized LOC108805727
XM_018577681.1	108805711	LOC108805711	7.67252	2.17248	1.82035	0.00515593	up	probable sugar phosphate/phosphate translocator At1g06470
XM_018577773.1	108805818	LOC108805818	4.71432	2.87986	0.711052	0.0232888	up	probable protein S-acyltransferase 5
XM_018577776.1	108805820	LOC108805820	4.22731	2.49378	0.761405	0.0211626	up	AP2-like ethylene-responsive transcription factor At2g41710%2C
XM_018577813.1	108805849	LOC108805849	17.5371	9.81734	0.837011	0.0186255	up	Golgi SNAP receptor complex member 1-1
XM_018577836.1	108805864	LOC108805864	2.69189	0.091636	4.87656	0.0363026	up	uncharacterized LOC108805864
XM_018577850.1	108805871	LOC108805871	4.76075	1.86394	1.35283	0.00137357	up	trihelix transcription factor GT-1-like%2C
XM_018577877.1	108805889	LOC108805889	37.2915	0.122435	8.25069	0.00312141	up	adagio protein 2-like
XM_018577883.1	108805896	LOC108805896	11.5068	0	Inf	0.00109829	up	UDP-sugar pyrophosphorylase
XM_018577887.1	108805899	LOC108805899	5.60397	2.66086	1.07456	0.0268445	up	DEAD-box ATP-dependent RNA helicase 36
XM_018578037.1	108806026	LOC108806026	26.7015	25.0417	0.0925869	0.0123206	up	DEAD-box ATP-dependent RNA helicase 22
XM_018578082.1	108806054	LOC108806054	44.0904	8.31164	2.40726	0.0304894	up	protein GIGANTEA
XM_018578106.1	108806079	LOC108806079	35.9201	32.1675	0.159186	0.0187139	up	pre-mRNA-splicing factor syf2
XM_018578151.1	108806119	LOC108806119	4.37546	2.26492	0.949974	0.0221877	up	cyclin-D2-1%2C
XM_018578162.1	108806130	LOC108806130	23.4408	11.877	0.980848	0.0335525	up	chaperone protein dnaJ 11%2C chloroplastic-like
XM_018578166.1	108806134	LOC108806134	112.886	2.65162	5.41186	0.0130353	up	chaperone protein DnaJ
XM_018578188.1	108806152	LOC108806152	6.93847	0.784283	3.14517	0.0331994	up	GDSL esterase/lipase At5g45960
XM_018578209.1	108806168	LOC108806168	11.0472	7.43192	0.571876	0.0236399	up	exonuclease mut-7 homolog
XM_018578217.1	108806174	LOC108806174	24.8877	8.14066	1.61222	0.0142641	up	GTP-binding protein SAR1B-like
XM_018578227.1	108806184	LOC108806184	4.32205	2.71911	0.668582	0.0163303	up	uncharacterized protein DDB_G0271670-like
XM_018578241.1	108806193	LOC108806193	8.98302	4.59369	0.967546	0.036784	up	sn1-specific diacylglycerol lipase beta%2C
XM_018578265.1	108806215	LOC108806215	3.28472	2.295	0.517275	0.0293581	up	tetratricopeptide repeat protein 38-like%2C
XM_018578446.1	108806355	LOC108806355	8.88548	3.77661	1.23436	0.00836803	up	AP2/ERF and B3 domain-containing transcription factor RAV1-like
XM_018578455.1	108806364	LOC108806364	8.08707	3.16491	1.35345	0.00141444	up	AP2/ERF and B3 domain-containing transcription factor RAV1-like
XM_018578506.1	108806401	LOC108806401	64.1016	26.9326	1.251	0.0030624	up	diaminopimelate epimerase%2C chloroplastic-like
XM_018578548.1	108806430	LOC108806430	32.0843	9.94498	1.68983	0.00860443	up	ras-related protein RABH1b
XM_018578574.1	108806449	LOC108806449	27.1341	0	Inf	0.00585154	up	phytochrome A%2C
XM_018578618.1	108806454	LOC108806454	241.1	29.0259	3.05422	0.000974007	up	gibberellin-regulated protein 9
XM_018578651.1	108806509	LOC108806509	34.2619	29.0695	0.237099	0.0258831	up	proteasome subunit beta type-7-A-like
XM_018578658.1	108806516	LOC108806516	10.4652	6.17664	0.760704	0.0482379	up	protein cereblon
XM_018578713.1	108806569	LOC108806569	359.424	29.4657	3.60858	0.00765651	up	ribulose bisphosphate carboxylase/oxygenase activase%2C chloroplastic-like%2C
XM_018578714.1	108806569	LOC108806569	243.115	35.8426	2.76189	0.00395907	up	ribulose bisphosphate carboxylase/oxygenase activase%2C chloroplastic-like%2C
XM_018578716.1	108807195	-	3.80235	1.55533	1.28967	0.0424022	up	high mobility group B protein 7-like
XM_018578720.1	108806572	LOC108806572	8.59241	0.858143	3.32377	0.0148455	up	zinc finger CCCH domain-containing protein 38
XM_018578728.1	108806577	LOC108806577	7.31401	4.25386	0.781891	0.0166894	up	shaggy-related protein kinase kappa-like%2C
XM_018578910.1	108806726	LOC108806726	44.0793	27.8037	0.664827	0.0195231	up	uncharacterized LOC108806726
XM_018578975.1	108806784	LOC108806784	31.2492	13.8537	1.17354	0.0258397	up	chaperone protein dnaJ 50
XM_018578997.1	108806804	LOC108806804	5.50646	2.99016	0.880903	0.0406137	up	zinc finger CCCH domain-containing protein 45
XM_018579015.1	108806786	LOC108806786	9.52608	0.289924	5.03814	0.00480579	up	uncharacterized LOC108806786
XM_018579073.1	108806867	LOC108806867	4.94888	4.1335	0.259738	0.0206772	up	protein RER1D%2C
XM_018579159.1	108806943	LOC108806943	8.08936	7.5865	0.0925916	0.0362945	up	rhomboid-like protein 11%2C chloroplastic
XM_018579166.1	108806950	LOC108806950	185.957	157.659	0.238163	0.0147311	up	photosynthetic NDH subunit of subcomplex B 5%2C chloroplastic
XM_018579177.1	108806959	LOC108806959	6.8414	3.62561	0.916067	0.0487331	up	ethylene-responsive transcription factor ERF034
XM_018579180.1	108806961	LOC108806961	14.3284	0	Inf	0.0286175	up	MLP-like protein 31
XM_018579182.1	108806963	LOC108806963	40.183	3.87738	3.37343	0.0348963	up	glutathione S-transferase U27
XM_018579192.1	108806967	LOC108806967	3.87645	2.45633	0.658233	0.029442	up	pentatricopeptide repeat-containing protein At2g31400%2C chloroplastic-like
XM_018579231.1	108806972	LOC108806972	51.4781	17.5179	1.55513	0.0106727	up	LIM domain-containing protein WLIM1
XM_018579281.1	108807045	LOC108807045	10.676	7.79954	0.452916	0.0155639	up	elongator complex protein 5
XM_018579287.1	108807047	LOC108807047	36.5558	16.7478	1.12613	0.00292235	up	dolichyl-diphosphooligosaccharide--protein glycosyltransferase subunit STT3B
XM_018579325.1	108807083	LOC108807083	3.62518	0.016006	7.8233	0.0355246	up	zinc finger protein CONSTANS-LIKE 13-like
XM_018579377.1	108807125	LOC108807125	5.69927	4.91036	0.214949	0.0124462	up	type 1 phosphatases regulator YPI2
XM_018579451.1	108807197	LOC108807197	64.3859	36.3644	0.82422	0.0209023	up	protein transport protein Sec61 subunit beta
XM_018579561.1	108807293	LOC108807293	3.97316	0.672426	2.56284	0.0116662	up	PLASMODESMATA CALLOSE-BINDING PROTEIN 5-like
XM_018579629.1	108807352	LOC108807352	4.06531	0.418055	3.2816	0.0103947	up	abscisic acid 8'-hydroxylase 2%2C
XM_018579656.1	108807378	LOC108807378	27.0979	24.441	0.148877	0.0105137	up	uncharacterized LOC108807378
XM_018579731.1	108807442	LOC108807442	86.1127	76.6265	0.168382	0.00867644	up	histone chaperone ASF1
XM_018579736.1	108807446	LOC108807446	3.92739	3.55368	0.144259	0.0428375	up	phosphatidylinositol-3-phosphatase myotubularin-1%2C
XM_018580015.1	108807769	LOC108807769	52.8707	13.3559	1.98499	0.0298465	up	7-hydroxymethyl chlorophyll a reductase%2C chloroplastic
XM_018580140.1	108807917	LOC108807917	3.10665	1.54973	1.00334	0.0197965	up	uncharacterized LOC108807917
XM_018580305.1	108811369	-	6.79805	3.67604	0.886969	0.00770673	up	glycine-rich RNA-binding protein 7-like
XM_018580343.1	108808156	LOC108808156	10.8166	7.67076	0.495813	0.0140642	up	preprotein translocase subunit SCY1%2C chloroplastic-like
XM_018580466.1	108808296	LOC108808296	22.8686	7.75475	1.56021	0.00807642	up	probable methyltransferase PMT2%2C
XM_018580603.1	108808461	LOC108808461	258.467	48.8576	2.40332	0.00312489	up	stress-associated endoplasmic reticulum protein 2-like
XM_018580642.1	108808509	LOC108808509	2.66278	0.339489	2.9715	0.0274002	up	uncharacterized protein At1g01500
XM_018580846.1	108808740	LOC108808740	10.1086	4.93126	1.03556	0.0436784	up	uncharacterized LOC108808740
XM_018580889.1	108808790	LOC108808790	7.51977	4.85516	0.63117	0.0341209	up	uncharacterized LOC108808790
XM_018580969.1	108808874	LOC108808874	1.94597	0.112255	4.11564	0.0138326	up	DUF724 domain-containing protein 2-like
XM_018580989.1	108808892	LOC108808892	6.08229	1.52919	1.99184	0.00482423	up	uncharacterized LOC108808892
XM_018580993.1	108808894	LOC108808894	7.97741	3.95828	1.01105	0.0112059	up	DDB1- and CUL4-associated factor 8
XM_018581075.1	108808962	LOC108808962	56.9513	44.5558	0.354116	0.0475618	up	clathrin heavy chain 1
XM_018581145.1	108809025	LOC108809025	22.0935	7.20767	1.61601	0.0242302	up	N-alpha-acetyltransferase MAK3
XM_018581180.1	108809056	LOC108809056	71.1228	31.1698	1.19016	0.000757241	up	small EDRK-rich factor 2
XM_018581199.1	108809076	LOC108809076	10.1424	4.79831	1.0798	0.0115279	up	two-component response regulator ARR8-like
XM_018581225.1	108809098	LOC108809098	3.37096	1.1526	1.54827	0.0217379	up	phosphatidate cytidylyltransferase%2C mitochondrial-like%2C
XM_018581262.1	108809131	LOC108809131	0.796493	0.736612	0.112757	0.0303943	up	telomere repeat-binding factor 4-like
XM_018581358.1	108809211	LOC108809211	4.15538	0.544702	2.93144	0.0236537	up	peptidyl-prolyl cis-trans isomerase CYP23%2C
XM_018581452.1	108809303	LOC108809303	10.2592	1.71451	2.58105	0.0112293	up	mitochondrial import receptor subunit TOM20-3
XM_018581546.1	108809403	LOC108809403	10.9028	5.11964	1.09058	0.0101817	up	FBD-associated F-box protein At5g27750-like
XM_018581599.1	108809456	LOC108809456	9.10962	0.932907	3.28758	0.0256691	up	uncharacterized LOC108809456
XM_018581653.1	108809513	LOC108809513	6.88668	0.107953	5.99534	0.00984543	up	zinc finger protein CONSTANS-LIKE 6%2C
XM_018581673.1	108809533	LOC108809533	15.2077	9.60292	0.663259	0.00837956	up	auxin-responsive protein SAUR21-like
XM_018581815.1	108809658	LOC108809658	4.90841	4.43809	0.145317	0.0449003	up	dolichyl-diphosphooligosaccharide--protein glycosyltransferase subunit 4A%2C
XM_018581905.1	108809757	LOC108809757	36.5741	10.7124	1.77155	0.0164301	up	uncharacterized LOC108809757
XM_018582123.1	108809990	LOC108809990	11.6125	10.1931	0.188087	0.004707	up	receptor-like protein kinase HSL1
XM_018582262.1	108810031	LOC108810031	3.29988	1.75191	0.913485	0.0424046	up	protein TRIGALACTOSYLDIACYLGLYCEROL 1%2C chloroplastic%2C
XM_018582270.1	108810141	LOC108810141	33.5129	2.81194	3.57508	0.00316874	up	alkane hydroxylase MAH1
XM_018582337.1	108810206	LOC108810206	2.86092	0.914933	1.64474	0.022209	up	proline-rich receptor-like protein kinase PERK10
XM_018582595.1	108810484	LOC108810484	6.5812	4.57366	0.525004	0.0105163	up	protein SNOWY COTYLEDON 3-like
XM_018582611.1	108810495	LOC108810495	6.73186	1.16357	2.53245	0.0215085	up	ABSCISIC ACID-INSENSITIVE 5-like protein 4
XM_018582995.1	108810927	LOC108810927	45.6523	44.1689	0.047657	0.0444741	up	NADH dehydrogenase [ubiquinone] 1 alpha subcomplex subunit 2-like
XM_018583084.1	108811020	LOC108811020	6.04728	3.26609	0.88872	0.0146034	up	protein SAWADEE HOMEODOMAIN HOMOLOG 2-like%2C
XM_018583155.1	108811102	LOC108811102	3.49221	2.91808	0.259121	0.0142475	up	uncharacterized LOC108811102%2C
XM_018583319.1	108811274	LOC108811274	15.4443	0	Inf	1.4253e-05	up	clustered mitochondria protein-like
XM_018583332.1	108811285	LOC108811285	5.31301	4.71262	0.172998	0.0330709	up	F-box protein At2g32560-like%2C
XM_018583362.1	108811315	LOC108811315	14.7148	5.73434	1.35957	0.0453821	up	DNA oxidative demethylase ALKBH2-like
XM_018583387.1	108811344	LOC108811344	3.21673	1.28329	1.32574	0.0310851	up	acyltransferase-like protein At3g26840%2C chloroplastic%2C
XM_018583613.1	108811555	LOC108811555	3.20005	0	Inf	0.0434931	up	paired amphipathic helix protein Sin3-like 1%2C
XM_018583667.1	108811604	LOC108811604	4.86086	1.32591	1.87423	0.0125326	up	probable disease resistance protein At1g58390
XM_018583670.1	108811606	LOC108811606	34.9361	6.84392	2.35182	0.0158317	up	homeobox-leucine zipper protein HAT5-like
XM_018583687.1	108811617	LOC108811617	11.5298	6.80622	0.760436	0.0193387	up	putative uridine kinase C227.14
XM_018583727.1	108811643	LOC108811643	7.31501	4.18882	0.804315	0.0158601	up	3-phosphoinositide-dependent protein kinase 2-like
XM_018583757.1	108811669	LOC108811669	138.432	23.3173	2.5697	0.00738928	up	protein disulfide-isomerase 2-3
XM_018583759.1	108811670	LOC108811670	1.96728	0.205671	3.25779	0.0351128	up	synaptojanin-1%2C
XM_018583768.1	108811682	LOC108811682	4.57338	2.51422	0.863152	0.0171941	up	protein YLS9
XM_018583795.1	108811710	LOC108811710	4.3896	1.88557	1.21909	0.00369201	up	uncharacterized protein C1604.06c
XM_018583798.1	108811714	LOC108811714	7.09502	4.5877	0.629038	0.0337824	up	uncharacterized LOC108811714
XM_018583839.1	108811751	LOC108811751	44.3873	18.3498	1.27439	0.0246914	up	uncharacterized LOC108811751
XM_018583897.1	108811806	LOC108811806	3.10344	0.636119	2.2865	0.00093991	up	protein SHOOT GRAVITROPISM 5-like
XM_018583936.1	108811832	LOC108811832	9.69007	4.6638	1.055	0.0245085	up	3beta-hydroxysteroid-dehydrogenase/decarboxylase
XM_018583948.1	108811840	LOC108811840	13.9658	0.830305	4.07211	0.00656935	up	uncharacterized membrane protein At1g75140
XM_018583973.1	108811863	LOC108811863	30.2879	26.2669	0.205492	0.0309305	up	UPF0301 protein CHU_1773
XM_018583975.1	108811868	LOC108811868	8.61608	6.60389	0.383714	0.0147727	up	protein MOR1-like%2C
XM_018583977.1	108811869	LOC108811869	92.6346	39.636	1.22474	0.0401873	up	ubiquitin-NEDD8-like protein RUB2
XM_018583989.1	108811881	LOC108811881	7.62894	4.11735	0.889765	0.0254349	up	ABC transporter B family member 6
XM_018584079.1	108811953	LOC108811953	15.6645	0.550072	4.83173	0.0149748	up	phosphoglucan phosphatase DSP4%2C chloroplastic%2C
XM_018584181.1	108812039	LOC108812039	567.702	5.2785	6.74886	0.00858623	up	light-regulated protein-like%2C
XM_018584182.1	108812039	LOC108812039	216.153	0.0609033	11.7932	0.00058165	up	light-regulated protein-like%2C
XM_018584260.1	108812098	LOC108812098	59.2537	29.6298	0.999857	0.0483125	up	4-alpha-glucanotransferase DPE2-like
XM_018584335.1	108812158	LOC108812158	6.5758	3.72985	0.818049	0.00340061	up	ABC transporter G family member 24-like
XM_018584392.1	108812203	LOC108812203	213.905	78.3482	1.449	0.0142763	up	tubulin beta-4 chain-like
XM_018584416.1	108812224	LOC108812224	3.69557	1.96706	0.909752	0.0268528	up	type 2 DNA topoisomerase 6 subunit B-like%2C
XM_018584575.1	108812336	LOC108812336	5.56773	2.08578	1.4165	0.0121031	up	BEL1-like homeodomain protein 1%2C
XM_018584599.1	108812351	LOC108812351	10.9738	7.50958	0.54726	0.0412821	up	putative leucine-rich repeat receptor-like serine/threonine-protein kinase At2g14440
XM_018584608.1	108812362	LOC108812362	8.644	7.57978	0.189543	0.0431399	up	sugar transporter ERD6-like 7
XM_018584616.1	108812369	LOC108812369	183.834	13.4513	3.77258	0.0039808	up	alpha-glucan phosphorylase 2%2C cytosolic
XM_018584688.1	108812428	LOC108812428	19.0294	18.4755	0.0426203	0.0201273	up	protease 2-like
XM_018584765.1	108812489	LOC108812489	5.14165	0	Inf	0.011405	up	uncharacterized LOC108812489%2C
XM_018584787.1	108812506	LOC108812506	21.9799	15.6071	0.493985	0.0138941	up	post-GPI attachment to proteins factor 3%2C
XM_018584805.1	108812526	LOC108812526	153.929	88.7125	0.795055	0.0103219	up	blue-light photoreceptor PHR2
XM_018584827.1	108812540	LOC108812540	2.93066	2.0192	0.537445	0.0167839	up	glutamate receptor 3.7%2C
XM_018584846.1	108812559	LOC108812559	4.86479	0.055074	6.46486	0.0386946	up	peptide chain release factor 1%2C
XM_018584861.1	108812571	LOC108812571	27.1072	18.7025	0.535444	0.010116	up	clathrin light chain 2-like
XM_018584946.1	108812631	LOC108812631	8.74015	3.1868	1.45555	0.0255222	up	probable dolichyl pyrophosphate Glc1Man9GlcNAc2 alpha-1%2C3-glucosyltransferase
XM_018585018.1	108812689	LOC108812689	7.77782	5.86064	0.408309	0.00827981	up	3-ketoacyl-CoA thiolase 5%2C peroxisomal%2C
XM_018585227.1	108812851	LOC108812851	17.4225	12.4023	0.490349	0.0437584	up	AP-1 complex subunit gamma-1%2C
XM_018585238.1	108812858	LOC108812858	39.3814	2.95331	3.73711	0.037657	up	E3 ubiquitin-protein ligase RNF8
XM_018585364.1	108812959	LOC108812959	17.1685	3.21565	2.41658	0.0450326	up	FRIGIDA-like protein 3%2C
XM_018585368.1	108812963	LOC108812963	106.949	10.6766	3.3244	0.002864	up	UDP-galactose/UDP-glucose transporter 3-like
XM_018585376.1	108812969	LOC108812969	9.9264	6.57886	0.593434	0.0489831	up	primary amine oxidase
XM_018585389.1	108812979	LOC108812979	20.4671	3.78554	2.43473	0.00236105	up	1%2C4-alpha-glucan-branching enzyme 2-1%2C chloroplastic/amyloplastic
XM_018585419.1	108813003	LOC108813003	5.16281	0.535894	3.26814	0.0370026	up	WAT1-related protein At3g28050
XM_018585441.1	108813019	LOC108813019	32.0529	6.37917	2.32901	0.0418168	up	phosphomethylpyrimidine synthase%2C chloroplastic%2C
XM_018585455.1	108813026	LOC108813026	20.8439	16.8959	0.302948	0.00937742	up	acyl-coenzyme A oxidase 3%2C peroxisomal
XM_018585466.1	108813038	LOC108813038	18.31	15.4429	0.245693	0.00357369	up	probable metal-nicotianamine transporter YSL5%2C
XM_018585519.1	108813081	LOC108813081	32.6666	11.4826	1.50836	0.0358408	up	protein disulfide isomerase-like 1-5
XM_018585540.1	108813097	LOC108813097	9.38408	8.68156	0.112261	0.00909162	up	F-box protein SKIP22-like
XM_018585548.1	108813103	LOC108813103	39.4378	13.1569	1.58376	0.0256455	up	homeobox-leucine zipper protein ATHB-5
XM_018585590.1	108813128	LOC108813128	18.8144	14.5366	0.372148	0.00812442	up	CDPK-related kinase 5%2C
XM_018585626.1	108813154	LOC108813154	33.9125	31.7957	0.0929846	0.029509	up	1-aminocyclopropane-1-carboxylate oxidase 4
XM_018585627.1	108813158	LOC108813158	66.1383	32.6539	1.01823	0.0457374	up	iron-sulfur assembly protein IscA%2C chloroplastic-like
XM_018585659.1	108813183	LOC108813183	83.8011	3.58979	4.545	0.010806	up	putative E3 ubiquitin-protein ligase XBAT31
XM_018585668.1	108813187	LOC108813187	12.6598	0	Inf	0.000552705	up	serine/arginine-rich splicing factor RS31-like%2C
XM_018585693.1	108813202	LOC108813202	23.135	18.3485	0.334415	0.0459496	up	UPF0047 protein YjbQ
XM_018585727.1	108813234	LOC108813234	1.25817	0.887067	0.504217	0.0051957	up	uncharacterized LOC108813234%2C
XM_018585799.1	108813281	LOC108813281	19.1357	14.0181	0.44898	0.0444998	up	probable protein S-acyltransferase 7
XM_018585841.1	108813314	LOC108813314	7.60566	6.82861	0.15548	0.048382	up	NADH dehydrogenase [ubiquinone] 1 alpha subcomplex subunit 6
XM_018585858.1	108813328	LOC108813328	21.3304	7.35056	1.53698	0.0215879	up	AMP deaminase
XM_018585893.1	108813357	LOC108813357	21.3764	8.1259	1.39542	0.0477638	up	uncharacterized LOC108813357
XM_018585898.1	108813361	LOC108813361	13.1852	9.37937	0.491359	0.0431545	up	U4/U6 small nuclear ribonucleoprotein Prp31
XM_018585901.1	108813364	LOC108813364	11.7637	9.27596	0.34278	0.0157814	up	LON peptidase N-terminal domain and RING finger protein 1-like%2C
XM_018585923.1	108813383	LOC108813383	18.299	15.0159	0.28527	0.0372651	up	protein AUXIN RESPONSE 4-like
XM_018585942.1	108813404	LOC108813404	3.62993	0.806458	2.17027	0.0229546	up	zinc finger CCCH domain-containing protein 32%2C
XM_018585943.1	108813400	LOC108813400	4.80674	2.61435	0.878605	0.0392628	up	lanC-like protein GCR2
XM_018585947.1	108813406	LOC108813406	6.82239	3.51894	0.955138	0.0395054	up	polypyrimidine tract-binding protein homolog 1-like%2C
XM_018585954.1	108813410	LOC108813410	81.4835	36.9084	1.14256	0.0238312	up	uncharacterized LOC108813410
XM_018585971.1	108813425	LOC108813425	17.5165	16.522	0.0843218	0.00312742	up	uncharacterized LOC108813425
XM_018586001.1	108813444	LOC108813444	29.4717	1.71599	4.10222	0.0256324	up	REF/SRPP-like protein At2g47780
XM_018586045.1	108813476	LOC108813476	4.58557	1.1063	2.05136	0.000892696	up	protein transport protein SEC23
XM_018586169.1	108813578	LOC108813578	15.9836	12.6479	0.337691	0.0225297	up	chromatin assembly factor 1 subunit A-like%2C
XM_018586239.1	108813627	LOC108813627	13.1003	8.54051	0.617205	0.0471852	up	metal transporter Nramp3
XM_018586300.1	108813672	LOC108813672	22.623	6.5267	1.79337	0.0425886	up	beta-catenin-like protein 1
XM_018586309.1	108813681	LOC108813681	8.66836	8.45855	0.0353487	0.0240162	up	transcription factor RF2b%2C
XM_018586351.1	108813720	LOC108813720	7.56589	5.94471	0.347903	0.0388139	up	PHD finger protein ALFIN-LIKE 7-like
XM_018586426.1	108813773	LOC108813773	2.11772	0.243881	3.11826	0.0456199	up	mitochondrial carrier protein MTM1-like
XM_018586510.1	108813839	LOC108813839	73.5384	33.4985	1.1344	0.0126393	up	glycine cleavage system H protein 3%2C mitochondrial-like
XM_018586597.1	108814103	LOC108814103	11.5575	11.3787	0.0224927	0.0127589	up	probable tRNA (guanine(26)-N(2))-dimethyltransferase 1
XM_018586662.1	108814156	LOC108814156	22.5308	14.7396	0.612201	0.0491942	up	pyruvate kinase 1%2C cytosolic-like
XM_018586691.1	108814179	LOC108814179	4.97579	2.74973	0.855636	0.0125495	up	uncharacterized LOC108814179%2C
XM_018586727.1	108814209	LOC108814209	33.6347	10.8273	1.63528	0.00512191	up	methyltransferase-like protein 13
XM_018586750.1	108814228	LOC108814228	6.88829	4.54524	0.599789	0.00641668	up	probable sugar phosphate/phosphate translocator At5g04160
XM_018586758.1	108814231	LOC108814231	4.72106	2.26662	1.05857	0.0155735	up	translation initiation factor eIF-2B subunit gamma-like
XM_018586796.1	108814261	LOC108814261	40.8041	9.0801	2.16793	0.00768688	up	calmodulin-1-like
XM_018586811.1	108814276	LOC108814276	6.05554	0.615713	3.29793	0.00927962	up	protein BONZAI 2
XM_018586820.1	108814286	LOC108814286	16.8744	8.27863	1.02737	0.0293097	up	protein phosphatase 2C 70
XM_018586892.1	108814340	LOC108814340	11.1321	3.35798	1.72906	0.0473006	up	3-dehydrosphinganine reductase TSC10B-like
XM_018586893.1	108814341	LOC108814341	4.11727	2.24075	0.87771	0.0170076	up	sodium-coupled neutral amino acid transporter 4-like
XM_018586907.1	108814354	LOC108814354	14.8428	1.7671	3.0703	0.0450765	up	uncharacterized LOC108814354
XM_018586909.1	108814355	LOC108814355	4.20566	1.39646	1.59056	0.0297173	up	shugoshin-1-like%2C
XM_018586937.1	108814380	LOC108814380	24.5274	9.84718	1.31661	0.0037499	up	uncharacterized LOC108814380
XM_018587011.1	108814439	LOC108814439	15.3884	10.3372	0.574	0.0131987	up	uncharacterized LOC108814439
XM_018587041.1	108814458	LOC108814458	1.6301	1.01495	0.683552	0.044102	up	histone H2A.Z-specific chaperone CHZ1-like
XM_018587106.1	108814516	LOC108814516	8.41494	2.43987	1.78615	0.0485336	up	uncharacterized membrane protein At3g27390-like
XM_018587123.1	108814529	LOC108814529	2.68527	0.699375	1.94093	0.0212634	up	L-ascorbate oxidase-like
XM_018587173.1	108814574	LOC108814574	5.41954	3.61564	0.583918	0.0223046	up	probable protein S-acyltransferase 15
XM_018587191.1	108814588	LOC108814588	14.9717	6.45383	1.21401	0.0490281	up	uncharacterized LOC108814588
XM_018587197.1	108814593	LOC108814593	13.5298	8.05173	0.748774	0.0148122	up	uncharacterized LOC108814593
XM_018587204.1	108814600	LOC108814600	12.2951	8.71457	0.496587	0.0407421	up	uncharacterized LOC108814600
XM_018587257.1	108814644	LOC108814644	2.72488	0.727542	1.90509	0.0147678	up	outer envelope protein 64%2C mitochondrial
XM_018587289.1	108814672	LOC108814672	20.9766	7.63883	1.45736	0.0405493	up	uncharacterized protein C24B11.05%2C
XM_018587349.1	108814725	LOC108814725	10.6492	9.99327	0.0917121	0.0158795	up	calcium-binding protein CML24-like
XM_018587361.1	108814734	LOC108814734	121.487	18.409	2.72231	0.0087426	up	uncharacterized LOC108814734%2C
XM_018587484.1	108814853	LOC108814853	15.2605	5.31645	1.52126	0.0161785	up	uncharacterized protein At2g39795%2C mitochondrial
XM_018587552.1	108814906	LOC108814906	963.324	647.979	0.572075	0.0487871	up	chlorophyll a-b binding protein 6%2C chloroplastic%2C
XM_018587696.1	108815037	LOC108815037	3.50024	0.700956	2.32006	0.00592705	up	DNA-directed RNA polymerase 1%2C mitochondrial-like
XM_018587777.1	108815118	LOC108815118	7.57281	5.80439	0.383684	0.0200228	up	probable ubiquitin receptor RAD23a
XM_018587878.1	108815222	LOC108815222	106.038	14.6803	2.85262	0.00888566	up	protein disulfide-isomerase like 2-2%2C
XM_018588336.1	108815826	LOC108815826	3.12374	1.56129	1.00053	0.0408764	up	uncharacterized LOC108815826
XM_018588399.1	108815877	LOC108815877	7.26029	6.9939	0.0539301	0.0276172	up	histone-lysine N-methyltransferase%2C H3 lysine-9 specific SUVH1-like%2C
XM_018588507.1	108815963	LOC108815963	45.7334	23.0953	0.985648	0.0182332	up	uncharacterized LOC108815963
XM_018588515.1	108815967	LOC108815967	4.39024	0.824026	2.41354	0.00531648	up	putative phosphatidylglycerol/phosphatidylinositol transfer protein DDB_G0282179
XM_018588626.1	108816057	LOC108816057	12.2431	10.829	0.177071	0.00846289	up	YTH domain-containing family protein 2-like
XM_018588630.1	108816061	LOC108816061	11.2451	0.698761	4.00835	0.0156256	up	uncharacterized LOC108816061
XM_018588633.1	108816063	LOC108816063	16.7238	3.76021	2.15302	0.0363237	up	uncharacterized LOC108816063
XM_018588713.1	108816145	LOC108816145	7.44842	0.347498	4.42186	0.0381548	up	gibberellin-regulated protein 14
XM_018589033.1	108816425	LOC108816425	80.7945	42.454	0.928357	0.0396599	up	RNA-binding protein 8A-B
XM_018589104.1	108816528	LOC108816528	25.9483	7.06036	1.87783	0.0340674	up	calcineurin B-like protein 3
XM_018589351.1	108816785	LOC108816785	5.8225	2.04996	1.50605	0.01177	up	probable receptor-like protein kinase At5g15080
XM_018589491.1	108816927	LOC108816927	34.0026	21.48	0.662652	0.00821455	up	NADH dehydrogenase [ubiquinone] iron-sulfur protein 7%2C mitochondrial
XM_018589495.1	108816933	LOC108816933	8.45376	4.90856	0.784292	0.0164623	up	carbon catabolite repressor protein 4 homolog 2-like
XM_018589765.1	108817150	LOC108817150	10.2331	2.88623	1.82599	0.0125229	up	uncharacterized LOC108817150%2C
XM_018589774.1	108817160	LOC108817160	3.44063	1.12362	1.61452	0.0167406	up	CBL-interacting serine/threonine-protein kinase 5
XM_018589815.1	108817177	LOC108817177	99.8138	38.1147	1.38889	0.0201658	up	methyltransferase-like protein 7A
XM_018589933.1	108817282	LOC108817282	8.72466	7.14358	0.288452	0.0234148	up	HEAT repeat-containing protein 5B%2C
XM_018589976.1	108817319	LOC108817319	9.40812	4.8293	0.962093	0.000645167	up	ubiquitin carboxyl-terminal hydrolase 12%2C
XM_018590002.1	108817342	LOC108817342	5.80233	2.79207	1.05529	0.025435	up	trihelix transcription factor ASIL2%2C
XM_018590008.1	108817346	LOC108817346	94.8757	49.463	0.939688	0.0127837	up	1%2C4-alpha-glucan-branching enzyme 2-2%2C chloroplastic/amyloplastic%2C
XM_018590056.1	108817388	LOC108817388	5.89244	2.05747	1.518	0.0196195	up	tubby-like F-box protein 11
XM_018590114.1	108817431	LOC108817431	34.2986	9.59462	1.83785	0.0260713	up	plastid lipid-associated protein 2%2C chloroplastic
XM_018590146.1	108817455	LOC108817455	16.5637	1.22052	3.76245	0.0335139	up	uncharacterized LOC108817455
XM_018590180.1	108817477	LOC108817477	4.7834	4.76499	0.00556386	0.0407536	up	cyclin-dependent kinase G-2%2C
XM_018590198.1	108817488	LOC108817488	8.29088	7.60865	0.123885	0.018307	up	kinesin-like protein KIF15%2C
XM_018590228.1	108817509	LOC108817509	6.0162	1.73827	1.7912	0.0414162	up	sucrose synthase 1
XM_018590323.1	108817594	LOC108817594	3.86789	0.812251	2.25155	0.0419883	up	protein STRUBBELIG-RECEPTOR FAMILY 2
XM_018590330.1	108817601	LOC108817601	33.1809	17.3471	0.935662	0.0432444	up	sucrose-phosphate synthase 1
XM_018590350.1	108817617	LOC108817617	8.12663	7.82156	0.0552005	0.0409075	up	serine/threonine-protein kinase SRPK-like
XM_018590367.1	108817630	LOC108817630	181.478	9.66585	4.23075	0.0385028	up	lipoxygenase 2%2C chloroplastic-like
XM_018590401.1	108817656	LOC108817656	24.469	17.6589	0.470559	0.0213979	up	iron-sulfur assembly protein IscA-like 2%2C mitochondrial
XM_018590517.1	108817740	LOC108817740	278.753	127.714	1.12607	0.0158618	up	stem-specific protein TSJT1-like
XM_018590533.1	108817752	LOC108817752	67.0042	19.258	1.79879	0.0350666	up	ethylene-responsive transcription factor ERF106
XM_018590548.1	108817761	LOC108817761	43.9973	13.7475	1.67824	0.0386262	up	glutamate decarboxylase 2-like
XM_018590558.1	108817770	LOC108817770	2.18464	1.78738	0.289551	0.0161476	up	conserved oligomeric Golgi complex subunit 5-like
XM_018590577.1	108817783	LOC108817783	8.31823	1.49693	2.47427	0.0199512	up	protein VERNALIZATION INSENSITIVE 3-like
XM_018590594.1	108817797	LOC108817797	7.18669	0.388078	4.21091	0.00539592	up	calmodulin-binding transcription activator 1%2C
XM_018590595.1	108817797	LOC108817797	2.15339	0.175619	3.61609	0.031896	up	calmodulin-binding transcription activator 1%2C
XM_018590624.1	108817817	LOC108817817	58.9114	41.436	0.507661	0.0408383	up	transcription factor ILR3-like
XM_018590825.1	108817983	LOC108817983	1.04884	0.682858	0.619142	0.0320555	up	trafficking protein particle complex subunit 8-like%2C
XM_018590857.1	108818011	LOC108818011	11.6849	0	Inf	0.00593169	up	60S ribosomal export protein NMD3%2C
XM_018590872.1	108818022	LOC108818022	255.153	189.273	0.430896	0.00489997	up	probable plastid-lipid-associated protein 8%2C chloroplastic
XM_018590873.1	108818023	LOC108818023	27.2315	5.07008	2.42519	0.00820786	up	polyubiquitin 4
XM_018590903.1	108818052	LOC108818052	72.246	30.7307	1.23324	0.0165234	up	protein disulfide isomerase-like 1-4
XM_018590932.1	108818074	LOC108818074	14.494	6.34658	1.19141	0.0325917	up	agmatine deiminase
XM_018590993.1	108818122	LOC108818122	9.58083	3.47512	1.46309	0.0377908	up	random slug protein 5%2C
XM_018591109.1	108818210	LOC108818210	9.19307	2.09308	2.13492	0.0333138	up	probable protein phosphatase 2C 67
XM_018591110.1	108818211	LOC108818211	23.5906	20.2241	0.222136	0.0422642	up	protein MODIFIER OF SNC1 11-like
XM_018591127.1	108818227	LOC108818227	24.6474	10.5161	1.22883	0.00731478	up	probable eukaryotic translation initiation factor 5-2
XM_018591167.1	108818260	LOC108818260	8.40611	4.99781	0.750142	0.00585883	up	E3 ubiquitin-protein ligase ATL4
XM_018591226.1	108818295	LOC108818295	1.32454	0.541711	1.2899	0.0406945	up	phosphatidylinositol-3-phosphatase myotubularin-2-like%2C
XM_018591259.1	108818321	LOC108818321	85.8547	48.9811	0.809672	3.38745e-05	up	V-type proton ATPase subunit D-like%2C
XM_018591298.1	108818343	LOC108818343	5.48154	3.12698	0.809812	0.0201695	up	uncharacterized LOC108818343
XM_018591325.1	108818368	LOC108818368	32.6126	24.8769	0.390625	0.0104699	up	acetyltransferase At1g77540-like
XM_018591329.1	108818372	LOC108818372	162.862	26.7802	2.60442	0.0120628	up	thiol protease aleurain
XM_018591354.1	108818392	LOC108818392	16.1362	9.35141	0.787048	0.0396547	up	nudix hydrolase 3
XM_018591372.1	108818406	LOC108818406	10.4459	5.28864	0.981975	0.0122132	up	AT-rich interactive domain-containing protein 5
XM_018591406.1	108818434	LOC108818434	36.7837	34.7567	0.0817728	0.0190573	up	probable calcium-binding protein CML50
XM_018591460.1	108818476	LOC108818476	4.7497	2.0644	1.20211	0.00874422	up	probable E3 ubiquitin-protein ligase RHB1A%2C
XM_018591525.1	108818527	LOC108818527	27.6433	20.3148	0.444399	0.0410167	up	probable serine/threonine-protein kinase DDB_G0291350
XM_018591527.1	108818532	LOC108818532	245.68	145.241	0.758329	0.0265797	up	malate dehydrogenase 2%2C glyoxysomal-like
XM_018591600.1	108818682	LOC108818682	5.21776	2.56398	1.02505	0.0495985	up	uncharacterized LOC108818682%2C
XM_018591639.1	108818715	LOC108818715	38.2444	26.5714	0.525375	0.0225921	up	serine carboxypeptidase-like 29
XM_018591691.1	108818757	LOC108818757	13.6331	2.83045	2.26801	0.0158335	up	acid phosphatase 1-like
XM_018591700.1	108818764	LOC108818764	11.824	2.48636	2.24961	0.0240152	up	acid phosphatase 1-like
XM_018591703.1	108818767	LOC108818767	21.3077	0.953147	4.48253	0.00701845	up	ras-related protein RABG3d-like
XM_018591719.1	108818784	LOC108818784	39.4169	36.8187	0.098372	0.0309251	up	gamma carbonic anhydrase 2%2C mitochondrial
XM_018591875.1	108818918	LOC108818918	6.76173	4.96354	0.446024	0.0016079	up	SKP1-interacting partner 15
XM_018591886.1	108818931	LOC108818931	21.4357	13.7845	0.636968	0.0265656	up	peptidyl-prolyl cis-trans isomerase CYP28%2C chloroplastic
XM_018591962.1	108818985	LOC108818985	77.6302	17.6668	2.13558	0.0264688	up	uncharacterized LOC108818985
XM_018591974.1	108818994	LOC108818994	51.5596	50.7908	0.0216718	0.00231498	up	probable N-acetyl-gamma-glutamyl-phosphate reductase%2C chloroplastic
XM_018591998.1	108819011	LOC108819011	15.0099	0.0695297	7.75407	0.00258638	up	uncharacterized LOC108819011
XM_018592008.1	108819025	LOC108819025	5.84408	5.58377	0.0657361	0.0459092	up	AP2-like ethylene-responsive transcription factor ANT
XM_018592052.1	108819065	LOC108819065	11.8696	3.87066	1.61662	0.0383968	up	membrane-anchored ubiquitin-fold protein 3%2C
XM_018592071.1	108819082	LOC108819082	3.51219	2.4896	0.496456	0.0281913	up	protein BREAST CANCER SUSCEPTIBILITY 1 homolog
XM_018592086.1	108819095	LOC108819095	14.6468	5.88372	1.31578	0.0297124	up	uncharacterized LOC108819095
XM_018592092.1	108819102	LOC108819102	19.7346	12.5377	0.654459	0.0109426	up	small nuclear ribonucleoprotein-associated protein B'-like
XM_018592138.1	108819147	LOC108819147	60.9317	17.2162	1.82343	0.0308017	up	protein SULFUR DEFICIENCY-INDUCED 2-like
XM_018592202.1	108819206	LOC108819206	417.025	412.706	0.015017	0.0297067	up	ferredoxin--NADP reductase%2C leaf isozyme 2%2C chloroplastic-like
XM_018592217.1	108819219	LOC108819219	21.8966	17.0998	0.356725	0.0376967	up	proline synthase co-transcribed bacterial homolog protein-like
XM_018592240.1	108819237	LOC108819237	25.7497	25.3464	0.0227718	0.0469972	up	protein LIKE COV 2
XM_018592332.1	108819317	LOC108819317	3332.17	2725.84	0.289763	0.0177946	up	photosystem I reaction center subunit IV A%2C chloroplastic-like
XM_018592419.1	108819396	LOC108819396	16.3291	6.61616	1.30338	0.00314356	up	protein MIZU-KUSSEI 1-like
XM_018592475.1	108819433	LOC108819433	25.9094	9.78657	1.4046	0.034799	up	RNA polymerase II transcription factor B subunit 4
XM_018592484.1	108819444	LOC108819444	6.62308	1.15714	2.51694	0.00936758	up	cyclin-G-associated kinase
XM_018592506.1	108819464	LOC108819464	3.91849	0.497219	2.97834	0.0301278	up	probable uridine nucleosidase 2
XM_018592599.1	108819542	LOC108819542	28.5191	5.16722	2.46447	0.00595195	up	derlin-2.1-like
XM_018592983.1	108819980	LOC108819980	21.0469	9.1765	1.19759	1.84119e-05	up	protein GrpE
XM_018593443.1	108820496	LOC108820496	18.9153	10.0682	0.909748	0.00691082	up	agamous-like MADS-box protein AGL19%2C
XM_018593562.1	108820592	LOC108820592	14.9461	13.8918	0.105528	0.0385252	up	ATP-dependent zinc metalloprotease FTSH 8%2C chloroplastic-like%2C
XM_018593635.1	108820643	LOC108820643	6.4143	2.87101	1.15973	0.00468007	up	KH domain-containing protein HEN4
XM_018593642.1	108820650	LOC108820650	28.5632	23.1107	0.305598	0.00781821	up	RWD domain-containing protein 1-like
XM_018593672.1	108820672	LOC108820672	13.7954	7.04417	0.969689	0.0473216	up	cytochrome c-type biogenesis CcmH-like mitochondrial protein
XM_018593747.1	108820740	LOC108820740	30.7704	24.4037	0.334444	0.0476596	up	uncharacterized LOC108820740
XM_018593788.1	108820782	LOC108820782	18.6797	18.3628	0.024689	0.0258783	up	uncharacterized LOC108820782
XM_018593798.1	108820794	LOC108820794	24.4482	12.9194	0.920185	0.00990274	up	protein yippee-like At5g53940
XM_018593833.1	108820826	LOC108820826	42.8585	5.45628	2.97359	0.0122935	up	glycine-rich cell wall structural protein 2-like
XM_018593910.1	108820887	LOC108820887	19.0829	5.11758	1.89875	0.0119515	up	uncharacterized LOC108820887
XM_018593954.1	108820923	LOC108820923	2.51317	0.712795	1.81795	0.0148327	up	putative pentatricopeptide repeat-containing protein At1g03510
XM_018594049.1	108821003	LOC108821003	8.36404	0.979799	3.09364	0.0329843	up	GDSL esterase/lipase At1g28670-like
XM_018594055.1	108821009	LOC108821009	1.70983	0.0466277	5.19653	0.0339415	up	probable indole-3-pyruvate monooxygenase YUCCA8
XM_018594106.1	108821044	LOC108821044	1.12956	0.444267	1.34627	0.042957	up	protein PELOTA 1%2C
XM_018594195.1	108821143	LOC108821143	14.1327	10.0085	0.49781	0.0378975	up	uncharacterized LOC108821143
XM_018594203.1	108821159	LOC108821159	77.8256	73.5812	0.0809085	0.0419739	up	NAD(P)H-quinone oxidoreductase subunit M%2C chloroplastic
XM_018594443.1	108821400	LOC108821400	8.25234	5.7589	0.51901	0.0431215	up	U3 small nucleolar ribonucleoprotein protein IMP3%2C
XM_018594460.1	108821416	LOC108821416	3.3351	1.28749	1.37317	0.0260123	up	glucosamine 6-phosphate N-acetyltransferase-like
XM_018594890.1	108821897	LOC108821897	43.3856	33.2725	0.382886	0.0312522	up	histone H3.3
XM_018594895.1	108821903	LOC108821903	8.56078	7.01791	0.2867	0.00796381	up	thiol-disulfide oxidoreductase LTO1-like
XM_018594908.1	108821915	LOC108821915	2.42043	0	Inf	0.00267706	up	uncharacterized LOC108821915
XM_018594917.1	108821926	LOC108821926	3.89785	2.64662	0.558527	0.0435085	up	gamma-glutamylcyclotransferase 2-2-like
XM_018594949.1	108821950	LOC108821950	3.88213	1.24241	1.6437	0.0359642	up	probable peptide/nitrate transporter At3g43790%2C
XM_018594959.1	108821956	LOC108821956	135.38	4.18487	5.01568	8.02592e-05	up	glycine-rich RNA-binding protein 8-like
XM_018594962.1	108821959	LOC108821959	58.872	0	Inf	3.21155e-06	up	glycine-rich RNA-binding protein 8-like
XM_018594967.1	108821963	LOC108821963	27.2191	12.7398	1.09528	0.0390222	up	ALA-interacting subunit 3
XM_018595024.1	108822012	LOC108822012	3.30168	1.08039	1.61164	0.0285485	up	filament-like plant protein 4%2C
XM_018595079.1	108822067	LOC108822067	10.5697	4.8403	1.12676	0.00593641	up	cyclase-associated protein 1-like
XM_018595096.1	108822076	LOC108822076	19.343	9.97642	0.955216	0.00257034	up	vesicle-associated membrane protein 711-like
XM_018595138.1	108822117	LOC108822117	14.0488	8.7037	0.690748	0.0359343	up	coatomer subunit beta-1-like
XM_018595163.1	108822136	LOC108822136	45.124	29.6462	0.606046	0.0218956	up	inactive GDSL esterase/lipase-like protein 25
XM_018595178.1	108822153	LOC108822153	46.5939	31.1485	0.58098	0.0451942	up	coatomer subunit alpha-2-like
XM_018595182.1	108822158	LOC108822158	3.32434	1.41887	1.22833	0.0150587	up	E3 ubiquitin-protein ligase RHF1A-like
XM_018595229.1	108822203	LOC108822203	9.99951	3.63833	1.45858	0.0433559	up	uncharacterized LOC108822203
XM_018595380.1	108822335	LOC108822335	3.93233	0.474796	3.05	0.0151651	up	neuropeptide-like protein 31
XM_018595397.1	108822348	LOC108822348	8.52136	6.05948	0.491891	0.0494795	up	probable WRKY transcription factor 16%2C
XM_018595435.1	108822379	LOC108822379	5.63829	3.25228	0.793808	0.0413919	up	TBC domain-containing protein C1952.17c
XM_018595466.1	108822398	LOC108822398	24.0982	20.8329	0.210061	0.0496224	up	protein STRUBBELIG-RECEPTOR FAMILY 6-like
XM_018595490.1	108822424	LOC108822424	6.06622	3.06482	0.984993	0.0266181	up	F-box/kelch-repeat protein At4g39560-like%2C
XM_018595495.1	108822428	LOC108822428	10.3014	4.58496	1.16786	0.0148782	up	putative WEB family protein At1g65010%2C chloroplastic
XM_018595525.1	108822447	LOC108822447	11.0261	3.94134	1.48416	0.0206371	up	glutamic acid-rich protein-like%2C
XM_018595554.1	108822467	LOC108822467	244.176	83.5758	1.54676	0.0407928	up	GDSL esterase/lipase At1g29670
XM_018595583.1	108822487	LOC108822487	13.3597	7.46765	0.839165	0.0213752	up	uncharacterized LOC108822487
XM_018595641.1	108822531	LOC108822531	1733.9	1174.45	0.562042	0.0366876	up	oxygen-evolving enhancer protein 2%2C chloroplastic-like
XM_018595647.1	108822534	LOC108822534	100.474	6.98415	3.84659	0.000509663	up	uncharacterized LOC108822534%2C
XM_018595655.1	108822534	LOC108822534	40.0125	3.16272	3.66121	0.0114307	up	uncharacterized LOC108822534%2C
XM_018595736.1	108822615	LOC108822615	8.27689	6.76718	0.290534	0.040646	up	serine/threonine-protein kinase HT1-like%2C
XM_018595917.1	108822758	LOC108822758	366.6	187.767	0.965259	0.040288	up	uncharacterized LOC108822758
XM_018596040.1	108822853	LOC108822853	10.5689	9.15213	0.207647	0.00106046	up	protein KAKU4-like
XM_018596046.1	108822860	LOC108822860	34.2904	23.9353	0.518664	0.0493805	up	4-hydroxy-3-methylbut-2-enyl diphosphate reductase%2C chloroplastic-like
XM_018596197.1	108822977	LOC108822977	17.9821	15.2171	0.240865	0.0349746	up	ER membrane protein complex subunit 7 homolog
XM_018596242.1	108823014	LOC108823014	8.65705	4.3709	0.985945	0.00290761	up	protein SUPPRESSOR OF FRI 4-like%2C
XM_018596271.1	108823044	LOC108823044	37.631	18.8187	0.999755	0.0262376	up	dipeptidyl-peptidase 5-like
XM_018596278.1	108823051	LOC108823051	4.86291	1.16532	2.0611	0.0208119	up	5'-methylthioadenosine/S-adenosylhomocysteine nucleosidase 2
XM_018596297.1	108823068	LOC108823068	17.468	15.3585	0.185676	0.0210392	up	signal recognition particle 54 kDa protein 3
XM_018596313.1	108823083	LOC108823083	14.14	9.425	0.585218	0.0492848	up	palmitoyl-acyl carrier protein thioesterase%2C chloroplastic-like
XM_018596426.1	108823152	LOC108823152	6.31764	1.83811	1.78116	0.0066764	up	cyclin-T1-3%2C
XM_018596476.1	108823294	LOC108823294	9.39061	1.45353	2.69165	0.039964	up	trehalose-phosphate phosphatase A%2C
XM_018596479.1	108823306	LOC108823306	4.35483	1.62297	1.42398	0.0143309	up	acyl-acyl carrier protein thioesterase ATL3%2C chloroplastic-like
XM_018596482.1	108823309	LOC108823309	5.10325	0.059712	6.41725	0.00647775	up	epidermis-specific secreted glycoprotein EP1-like
XM_018596509.1	108823331	LOC108823331	16.5932	9.48813	0.806398	0.0485821	up	acyltransferase-like protein At1g54570%2C chloroplastic
XM_018596526.1	108823345	LOC108823345	22.0332	11.0007	1.00208	0.0459507	up	basic leucine zipper 10
XM_018596539.1	108823347	LOC108823347	0.803289	0.763417	0.0734466	0.0304717	up	bifunctional epoxide hydrolase 2-like%2C
XM_018596569.1	108823383	LOC108823383	71.2061	63.7777	0.158949	0.0433595	up	small ubiquitin-related modifier 1-like
XM_018596590.1	108823398	LOC108823398	6.80186	3.55752	0.935059	0.0431486	up	protein phosphatase 2C 77
XM_018596629.1	108823430	LOC108823430	40.7823	36.6033	0.155967	0.0235525	up	V-type proton ATPase subunit F
XM_018596689.1	108823471	LOC108823471	58.6609	3.6698	3.99863	0.000219306	up	ultraviolet-B receptor UVR8
XM_018596690.1	108823472	LOC108823472	14.2261	5.5329	1.36243	0.00490838	up	GDP-L-fucose synthase 1
XM_018596824.1	108823588	LOC108823588	24.4854	12.7092	0.946048	0.0214944	up	F-box protein At1g78100%2C
XM_018596913.1	108823657	LOC108823657	6.25904	4.78614	0.38708	0.049873	up	plant UBX domain-containing protein 8%2C
XM_018596919.1	108823663	LOC108823663	27.4447	18.4864	0.570058	0.0300625	up	carbamoyl-phosphate synthase small chain%2C chloroplastic-like%2C
XM_018596984.1	108823714	LOC108823714	22.2616	7.1054	1.64757	0.0152484	up	nucleosome assembly protein 1%3B2-like
XM_018597054.1	108823771	LOC108823771	28.7088	11.9508	1.26438	0.0439998	up	V-type proton ATPase subunit c''2
XM_018597083.1	108823802	LOC108823802	5.68846	1.18217	2.2666	0.021491	up	diacylglycerol O-acyltransferase 1
XM_018597085.1	108823803	LOC108823803	126.175	57.1241	1.14326	0.00511123	up	phosphomannomutase/phosphoglucomutase
XM_018597102.1	108823818	LOC108823818	3.37006	0.895524	1.91197	0.0245045	up	probable DEAD-box ATP-dependent RNA helicase 48%2C
XM_018597213.1	108823904	LOC108823904	11.25	7.54493	0.57634	0.0344623	up	uridine kinase-like protein 4
XM_018597469.1	108824110	LOC108824110	13.348	2.80086	2.25268	0.0398993	up	probable bifunctional methylthioribulose-1-phosphate dehydratase/enolase-phosphatase E1%2C
XM_018597523.1	108824153	LOC108824153	30.7627	24.7387	0.314415	0.0423701	up	AP-2 complex subunit sigma-like
XM_018597540.1	108824167	LOC108824167	22.3759	4.52587	2.30568	0.0268042	up	uncharacterized LOC108824167
XM_018597573.1	108824200	LOC108824200	12.9338	6.58899	0.973019	0.0207488	up	uncharacterized protein At2g39795%2C mitochondrial
XM_018597590.1	108824216	LOC108824216	5.39375	4.07444	0.404687	0.0454189	up	somatic embryogenesis receptor kinase 1-like
XM_018597600.1	108824226	LOC108824226	8.75754	7.38565	0.245801	0.0288841	up	methyltransferase-like protein 7A%2C
XM_018597679.1	108824285	LOC108824285	11.0811	7.33103	0.596017	0.029685	up	transcription factor bHLH79
XM_018597693.1	108824294	LOC108824294	3.01364	0.802291	1.90931	0.00874425	up	zinc finger protein VAR3%2C chloroplastic
XM_018597765.1	108824353	LOC108824353	6.14249	3.0508	1.00964	0.039324	up	protein cornichon homolog 3
XM_018597842.1	108824418	LOC108824418	2.61947	2.29416	0.191311	0.0137103	up	F-box protein At5g51380-like
XM_018597858.1	108824429	LOC108824429	10.1609	5.31	0.936241	0.0147617	up	hypoxanthine-guanine phosphoribosyltransferase
XM_018597866.1	108824437	LOC108824437	4.73374	2.42092	0.967424	0.0153614	up	electron transfer flavoprotein subunit beta%2C mitochondrial
XM_018597944.1	108824506	LOC108824506	13.1411	7.49973	0.809177	0.0325899	up	phosphoinositide phosphatase SAC8
XM_018597978.1	108824551	LOC108824551	3.66529	2.58029	0.506393	0.00585896	up	receptor-like protein kinase HSL1
XM_018598131.1	108824736	LOC108824736	28.4854	25.2315	0.174998	0.00709337	up	40S ribosomal protein S3a-2
XM_018598526.1	108825195	LOC108825195	8.15259	0	Inf	0.000781287	up	transcription factor LUX-like%2C
XM_018598657.1	108825360	LOC108825360	9.16589	0.064268	7.15603	0.0438012	up	uncharacterized LOC108825360
XM_018598780.1	108825483	LOC108825483	38.7682	12.6553	1.61514	0.0433976	up	2-C-methyl-D-erythritol 2%2C4-cyclodiphosphate synthase%2C chloroplastic-like
XM_018598805.1	108825507	LOC108825507	31.2904	20.255	0.627438	0.0404478	up	UMP-CMP kinase 3-like
XM_018598856.1	108825546	LOC108825546	13.2462	1.4282	3.21331	0.0228385	up	myosin-13
XM_018598895.1	108825576	LOC108825576	5.52818	1.20916	2.1928	0.030336	up	uncharacterized LOC108825576%2C
XM_018598968.1	108825639	LOC108825639	71.3543	9.6222	2.89056	0.00377023	up	uncharacterized LOC108825639
XM_018598974.1	108825646	LOC108825646	4.00192	2.20757	0.858234	0.0408871	up	protein arginine N-methyltransferase PRMT10-like
XM_018599022.1	108825689	LOC108825689	10.0279	9.3171	0.106069	0.041446	up	UPF0690 protein C1orf52 homolog
XM_018599075.1	108825728	LOC108825728	19.2591	8.92817	1.1091	0.0335149	up	peroxisomal membrane protein PMP22
XM_018599122.1	108825773	LOC108825773	3.96802	0.416504	3.25202	0.032161	up	gamma-glutamylcyclotransferase 2-1
XM_018599123.1	108825774	LOC108825774	4.27755	0.200204	4.41724	0.00509736	up	gamma-glutamylcyclotransferase 2-1
XM_018599131.1	108825783	LOC108825783	19.022	7.62106	1.3196	0.00241533	up	putative glycine-rich cell wall structural protein 1
XM_018599220.1	108825864	LOC108825864	37.3886	0.848294	5.46189	0.0383507	up	uncharacterized LOC108825864
XM_018599345.1	108825986	LOC108825986	6.25488	5.66621	0.142597	0.0290304	up	protein MIZU-KUSSEI 1
XM_018599563.1	108826178	LOC108826178	5.95987	2.13471	1.48124	0.0465714	up	transcription factor bHLH79-like
XM_018599565.1	108826172	LOC108826172	8.53058	3.18668	1.42059	0.00907888	up	protein CHLOROPLAST IMPORT APPARATUS 2-like%2C
XM_018599620.1	108826235	LOC108826235	4.76114	2.21966	1.10097	0.0407058	up	NAC domain-containing protein 41-like
XM_018599629.1	108826242	LOC108826242	5.50323	1.54151	1.83594	0.0386257	up	uncharacterized LOC108826242
XM_018599748.1	108826360	LOC108826360	3.82888	2.08152	0.879283	0.0417222	up	probable methyltransferase PMT10
XM_018599826.1	108826436	LOC108826436	512.903	91.8692	2.48103	0.0372908	up	gibberellin-regulated protein 4-like
XM_018599970.1	108826590	LOC108826590	13.7365	6.1466	1.16016	0.0143259	up	angio-associated migratory cell protein-like
XM_018599972.1	108826592	LOC108826592	5.33592	2.83913	0.910287	0.00109402	up	protein-tyrosine-phosphatase PTP1-like
XM_018600022.1	108826637	LOC108826637	11.6658	4.44437	1.39224	0.0298655	up	myosin-6-like
XM_018600100.1	108826726	LOC108826726	2.61414	0.189979	3.78242	0.030136	up	glucan endo-1%2C3-beta-glucosidase
XM_018600246.1	108826903	LOC108826903	288.509	10.9784	4.71587	0.0322764	up	protein disulfide isomerase-like 1-2
XM_018600560.1	108827200	LOC108827200	23.9803	19.8265	0.27442	0.0446091	up	serine protease SPPA%2C chloroplastic
XM_018600582.1	108827219	LOC108827219	9.61898	6.17797	0.638752	0.0422486	up	vesicle-associated membrane protein 714
XM_018600583.1	108827222	LOC108827222	50.4824	0.91818	5.78086	0.00196686	up	uncharacterized LOC108827222
XM_018600586.1	108827225	LOC108827225	7.29478	5.81414	0.327298	0.040274	up	SCY1-like protein 2
XM_018600599.1	108827240	LOC108827240	10.7675	5.66437	0.926703	0.0229856	up	rab3 GTPase-activating protein catalytic subunit-like%2C
XM_018600601.1	108827241	LOC108827241	27.1887	20.2849	0.422596	0.0302246	up	dihydrolipoyllysine-residue succinyltransferase component of 2-oxoglutarate dehydrogenase complex 1%2C mitochondrial-like
XM_018600939.1	108827527	LOC108827527	13.1668	7.91928	0.733458	0.000207926	up	transcriptional activator DEMETER
XM_018601043.1	108827600	LOC108827600	21.3712	4.89727	2.12562	0.03284	up	sodium/hydrogen exchanger 7
XM_018601078.1	108827552	LOC108827552	12.0642	7.4352	0.698295	0.0119083	up	zinc finger A20 and AN1 domain-containing stress-associated protein 2-like%2C
XM_018601090.1	108827650	LOC108827650	7.14577	2.78155	1.3612	0.00853564	up	NEP1-interacting protein-like 1
XM_018601108.1	108827662	LOC108827662	12.0312	1.50566	2.99832	0.010036	up	maf-like protein DDB_G0281937
XM_018601110.1	108827663	LOC108827663	5.19727	2.10489	1.30401	0.00991784	up	uncharacterized LOC108827663%2C
XM_018601286.1	108827797	LOC108827797	18.0406	16.2015	0.155121	0.0441989	up	ER membrane protein complex subunit 4-like
XM_018601327.1	108827829	LOC108827829	35.6175	0.856852	5.3774	0.00220496	up	two-component response regulator-like APRR1
XM_018601364.1	108827864	LOC108827864	16.3333	6.32612	1.36842	0.00333254	up	uncharacterized LOC108827864
XM_018601368.1	108827867	LOC108827867	17.3631	0.944796	4.19988	0.00364156	up	G-type lectin S-receptor-like serine/threonine-protein kinase SD2-2
XM_018601471.1	108827943	LOC108827943	23.5519	10.0954	1.22215	0.0111931	up	COP9 signalosome complex subunit 6a
XM_018601500.1	108827972	LOC108827972	25.8724	5.4603	2.24436	0.0472652	up	subtilisin-like protease SBT5.6
XM_018601505.1	108827976	LOC108827976	17.0957	9.33602	0.872756	0.0225409	up	uncharacterized LOC108827976
XM_018601511.1	108827981	LOC108827981	33.2919	33.0871	0.00890235	0.0349732	up	thioredoxin-like protein AAED1%2C chloroplastic%2C
XM_018601514.1	108827983	LOC108827983	28.1335	5.85583	2.26434	0.0397148	up	subtilisin-like protease SBT5.6
XM_018601545.1	108827999	LOC108827999	19.6429	11.1375	0.818576	0.00303267	up	uncharacterized LOC108827999%2C
XM_018601554.1	108828013	LOC108828013	2.90783	2.2938	0.342204	0.0404467	up	uncharacterized LOC108828013%2C
XM_018601636.1	108828079	LOC108828079	60.7189	1.93893	4.96881	0.00103827	up	phosphoglucan%2C water dikinase%2C chloroplastic
XM_018601737.1	108828147	LOC108828147	483.785	103.595	2.22341	0.0200911	up	calreticulin-1
XM_018601830.1	108828215	LOC108828215	18.0869	14.472	0.321676	0.0485795	up	dicarboxylate transporter 2.1%2C chloroplastic
XM_018601855.1	108828238	LOC108828238	49.767	40.6776	0.290953	0.000438268	up	auxin efflux carrier component 3%2C
XM_018601859.1	108828239	LOC108828239	3.85165	2.17246	0.826147	0.0311526	up	cullin-1%2C
XM_018601895.1	108828263	LOC108828263	8.44474	4.28589	0.978457	0.0433021	up	V-type proton ATPase subunit d1
XM_018601906.1	108828271	LOC108828271	18.1025	9.78519	0.887516	0.0414724	up	protein ELF4-LIKE 2
XM_018601968.1	108828318	LOC108828318	7.24004	0	Inf	0.0130954	up	developmentally-regulated G-protein 2%2C
XM_018601975.1	108828320	LOC108828320	308.372	108.546	1.50637	0.0209448	up	fatty acyl-CoA reductase 1-like
XM_018602011.1	108828355	LOC108828355	15.224	10.843	0.489591	0.0131109	up	uncharacterized LOC108828355
XM_018602035.1	108828372	LOC108828372	14.3384	9.14574	0.648711	0.025063	up	nucleolar complex protein 3 homolog%2C
XM_018602059.1	108828385	LOC108828385	26.2885	6.45894	2.02506	0.0471612	up	bax inhibitor 1-like%2C
XM_018602070.1	108828393	LOC108828393	155.091	106.101	0.547677	0.0303346	up	28 kDa ribonucleoprotein%2C chloroplastic-like
XM_018602076.1	108828396	LOC108828396	5.4954	3.4817	0.658433	0.0494089	up	protein FAM135B
XM_018602094.1	108828407	LOC108828407	55.3096	20.9368	1.40149	0.00196956	up	universal stress protein A-like protein
XM_018602112.1	108828419	LOC108828419	47.6688	31.0268	0.619531	0.00820328	up	ADP-ribosylation factor 2-B%2C
XM_018602227.1	108828508	LOC108828508	11.1089	10.5589	0.0732519	0.0164232	up	N6-adenosine-methyltransferase MT-A70-like
XM_018602252.1	108828529	LOC108828529	36.6382	15.7868	1.21463	0.030668	up	GMP synthase [glutamine-hydrolyzing]
XM_018602284.1	108828555	LOC108828555	25.1001	2.99235	3.06834	0.0135518	up	urea-proton symporter DUR3
XM_018602299.1	108828566	LOC108828566	65.9333	17.6179	1.90397	0.00956256	up	alpha-amylase 3%2C chloroplastic-like
XM_018602300.1	108828567	LOC108828567	17.2487	7.81404	1.14235	0.0396495	up	lysophospholipid acyltransferase LPEAT1%2C
XM_018602308.1	108828573	LOC108828573	11.8975	6.04049	0.977924	0.0385148	up	type IV inositol polyphosphate 5-phosphatase 3
XM_018602367.1	108828622	LOC108828622	9.97393	4.37192	1.1899	0.0460566	up	probable protein S-acyltransferase 7
XM_018602379.1	108828633	LOC108828633	11.6487	5.81928	1.00125	0.0454636	up	calcium/calmodulin-regulated receptor-like kinase 1%2C
XM_018602392.1	108828646	LOC108828646	27.6308	19.464	0.505467	0.0261976	up	3-dehydroquinate synthase%2C chloroplastic-like
XM_018602418.1	108828669	LOC108828669	15.0322	6.43829	1.2233	0.00137992	up	uncharacterized LOC108828669
XM_018602464.1	108828707	LOC108828707	15.3413	12.8449	0.256226	0.0131207	up	protein RTF2 homolog
XM_018602488.1	108828724	LOC108828724	4.20307	0.926594	2.18143	0.0272654	up	uncharacterized LOC108828724
XM_018602620.1	108828973	LOC108828973	1258.3	1147.58	0.132884	0.00878544	up	glutamine synthetase%2C chloroplastic%2C
XM_018602628.1	108828978	LOC108828978	52.7241	25.7134	1.03594	0.0150312	up	eukaryotic translation initiation factor 1A%2C
XM_018602668.1	108829017	LOC108829017	192.745	123.4	0.643354	0.0354798	up	photosynthetic NDH subunit of lumenal location 4%2C chloroplastic
XM_018602695.1	108829040	LOC108829040	20.3627	0.122719	7.37443	8.45853e-05	up	ubiquitin-conjugating enzyme E2 3%2C
XM_018602773.1	108829113	LOC108829113	19.8345	17.5594	0.175766	0.0446904	up	GATA transcription factor 24-like%2C
XM_018602778.1	108829118	LOC108829118	6.67927	4.60638	0.536059	0.037241	up	uncharacterized LOC108829118
XM_018602781.1	108829123	LOC108829123	7.04634	2.0075	1.81147	0.0391189	up	ras-related protein RABC1-like%2C
XM_018602785.1	108829128	LOC108829128	2.71135	0.389598	2.79896	0.0235608	up	thioredoxin-like protein CXXS1
XM_018602985.1	108829321	LOC108829321	12.92	9.30495	0.473531	0.0317892	up	long chain base biosynthesis protein 1%2C
XM_018603210.1	108829577	LOC108829577	23.6553	17.378	0.4449	0.0023493	up	eukaryotic translation initiation factor 2 subunit alpha-like
XM_018603242.1	108829611	-	3.09075	0.15321	4.33437	0.0068092	up	receptor-like kinase TMK3
XM_018603247.1	108829625	LOC108829625	7.94288	5.73518	0.469823	0.0284952	up	peptidyl-tRNA hydrolase%2C mitochondrial
XM_018603326.1	108829697	LOC108829697	7.23403	4.02062	0.847381	0.0478488	up	polyadenylate-binding protein-interacting protein 8-like
XM_018603393.1	108829805	LOC108829805	3.06172	1.37871	1.15102	0.0278629	up	uncharacterized LOC108829805
XM_018603435.1	108829842	LOC108829842	18.4501	11.1502	0.726559	0.0127306	up	uncharacterized LOC108829842
XM_018603457.1	108829864	LOC108829864	11.3662	8.30082	0.453426	0.0368374	up	transcription initiation factor IIE subunit beta-like%2C
XM_018603459.1	108829866	LOC108829866	12.6415	8.95553	0.49732	0.0139021	up	translation initiation factor IF-2-like
XM_018603468.1	108829881	LOC108829881	10.7833	4.0715	1.40517	0.0167234	up	GTP-binding protein ERG
XM_018603480.1	108829890	LOC108829890	2.30494	0.184809	3.64062	0.0276777	up	actin-related protein 2/3 complex subunit 2A%2C
XM_018603594.1	108829984	LOC108829984	13.1811	5.15715	1.35382	0.0101817	up	major facilitator superfamily domain-containing protein 12-like%2C
XM_018603776.1	108830174	LOC108830174	7.98236	3.5648	1.16299	0.0109592	up	carbon catabolite repressor protein 4 homolog 4-like
XM_018603910.1	108830309	LOC108830309	8.93585	2.90361	1.62176	0.00462904	up	uncharacterized LOC108830309
XM_018604024.1	108830426	LOC108830426	44.3266	24.0698	0.880949	0.0195187	up	serine/threonine-protein kinase STE20-like
XM_018604029.1	108830432	LOC108830432	25.5097	1.88772	3.75633	0.0020011	up	purple acid phosphatase 8
XM_018604284.1	108830688	LOC108830688	2.03972	1.0862	0.909081	0.0432625	up	UDP-glycosyltransferase TURAN-like%2C
XM_018604286.1	108830688	LOC108830688	1.26529	0.828758	0.610444	0.0430683	up	UDP-glycosyltransferase TURAN-like%2C
XM_018604366.1	108830784	LOC108830784	5.81759	3.79673	0.615663	0.00882567	up	mitogen-activated protein kinase kinase kinase YODA-like
XM_018604609.1	108831038	LOC108831038	7.65234	7.14951	0.0980558	0.0368312	up	uncharacterized LOC108831038
XM_018604631.1	108831058	LOC108831058	1.74551	0.173003	3.33478	0.0389602	up	5'-3' exoribonuclease 3-like
XM_018604648.1	108831083	-	16.7181	10.3733	0.688537	0.0458842	up	oligouridylate-binding protein 1B
XM_018604761.1	108831202	-	2.20388	2.0421	0.109993	0.0310414	up	methionine adenosyltransferase 2 subunit beta-like%2C
XM_018604832.1	108831274	LOC108831274	27.8643	2.2314	3.6424	0.00132579	up	purple acid phosphatase 8
XM_018604847.1	108831289	LOC108831289	19.9937	5.88306	1.76491	0.0480064	up	small nuclear ribonucleoprotein Sm D2-like%2C
XM_018604851.1	108831291	LOC108831291	63.0812	45.5903	0.468483	0.0278519	up	NADH dehydrogenase [ubiquinone] iron-sulfur protein 5-B
XM_018605002.1	108831455	-	7.72857	0.0368963	7.71058	0.00227628	up	probable cytochrome c oxidase subunit 5C-1
XM_018605150.1	108831631	LOC108831631	4.62831	2.4631	0.910008	0.028583	up	uncharacterized LOC108831631%2C
XM_018605292.1	108831778	LOC108831778	10.8139	2.77489	1.96238	0.0196863	up	pyrophosphate--fructose 6-phosphate 1-phosphotransferase subunit beta 2-like
XM_018605537.1	108832045	LOC108832045	6.77628	4.90073	0.467497	0.0411691	up	uncharacterized LOC108832045
XM_018605660.1	108832165	LOC108832165	3.09352	2.76492	0.162014	0.0470592	up	potassium transporter 2-like%2C
XM_018605672.1	108832174	LOC108832174	13.8815	8.13062	0.771721	0.00710713	up	uncharacterized LOC108832174
XM_018605702.1	108832210	LOC108832210	13.4457	7.12434	0.916317	0.0363604	up	mitochondrial import inner membrane translocase subunit tim16-like
XM_018605880.1	108832393	LOC108832393	78.4537	9.22968	3.08749	0.00146136	up	carboxymethylenebutenolidase homolog
XM_018606086.1	108832615	LOC108832615	1.28103	0.471405	1.44227	0.0198471	up	ELMO domain-containing protein C-like
XM_018606103.1	108832636	LOC108832636	109.652	44.2739	1.3084	0.0340076	up	nuclear transport factor 2
XM_018606149.1	108832694	LOC108832694	2.90343	0.305945	3.24641	0.0252568	up	amino-acid permease BAT1
XM_018606331.1	108832874	LOC108832874	13.6523	11.8936	0.198953	0.00720341	up	zinc finger protein VAR3%2C chloroplastic-like
XM_018606414.1	108832963	LOC108832963	73.4439	31.7246	1.21104	0.0300811	up	peptide methionine sulfoxide reductase B9-like
XM_018606424.1	108832973	LOC108832973	258.859	60.0716	2.10741	0.0193303	up	protein disulfide isomerase-like 1-1
XM_018606486.1	108833039	LOC108833039	20.8597	14.4773	0.526923	0.01724	up	probable BOI-related E3 ubiquitin-protein ligase 3
XM_018606552.1	108833112	LOC108833112	4.03416	0.461787	3.12697	0.0196721	up	uncharacterized LOC108833112
XM_018606997.1	108833591	-	4.90358	1.0869	2.17361	0.0191549	up	uncharacterized LOC108833590%2C
XM_018607015.1	108833608	LOC108833608	28.5215	17.9917	0.664717	0.0350984	up	la-related protein 6A-like
XM_018607174.1	108833774	LOC108833774	4.31761	3.07669	0.488853	0.0033653	up	uncharacterized LOC108833774
XM_018607226.1	108833829	LOC108833829	9.71425	6.99673	0.473421	0.0167184	up	protein DA1-related 1-like
XM_018607272.1	108833877	LOC108833877	15.326	11.4634	0.418948	0.0253226	up	60S ribosome subunit biogenesis protein NIP7 homolog
XM_018607327.1	108833942	LOC108833942	2712.7	79.3786	5.09483	0.0152404	up	vegetative storage protein 1-like
XM_018607398.1	108834029	LOC108834029	1.65926	0.892144	0.895194	0.033796	up	RNA polymerase I-specific transcription initiation factor rrn3-like%2C
XM_018607530.1	108834183	LOC108834183	142.296	65.7713	1.11336	0.00593464	up	aspartic proteinase A1
XM_018607722.1	108834390	LOC108834390	1.38931	0.415627	1.74101	0.0232289	up	uncharacterized LOC108834390%2C
XM_018607917.1	108834589	LOC108834589	3.84128	0.290646	3.72425	0.0401008	up	heat stress transcription factor A-8-like
XM_018607970.1	108834643	LOC108834643	15.3161	9.95044	0.622219	0.0237171	up	proteasome subunit beta type-2-A-like
XM_018608068.1	108834742	LOC108834742	4.78034	3.55591	0.426894	0.014263	up	uncharacterized LOC108834742%2C
XM_018608166.1	108834846	LOC108834846	1032.73	499.076	1.04913	0.026038	up	oxygen-evolving enhancer protein 3-1%2C chloroplastic-like
XM_018608276.1	108834961	LOC108834961	19.9082	9.366	1.08786	0.0342582	up	probable serine/threonine-protein kinase At4g35230
XM_018608328.1	108835013	LOC108835013	13.0469	2.00308	2.70342	0.0106123	up	ras-related protein RABA1c
XM_018608350.1	108835043	LOC108835043	9.80094	1.8878	2.37621	0.00787643	up	aladin
XM_018608464.1	108835178	LOC108835178	2.26144	1.79385	0.33418	0.00318986	up	dihydrolipoyl dehydrogenase 1%2C mitochondrial%2C
XM_018608677.1	108835420	LOC108835420	4.25096	0.572432	2.89261	0.011992	up	xyloglucan endotransglucosylase/hydrolase protein 24-like
XM_018608738.1	108835492	LOC108835492	5.85032	3.32513	0.815104	0.0134482	up	pentatricopeptide repeat-containing protein At5g18475-like
XM_018608795.1	108835561	LOC108835561	23.5904	5.9969	1.97591	0.0213582	up	NADH dehydrogenase [ubiquinone] iron-sulfur protein 4%2C mitochondrial-like
XM_018609106.1	108835883	LOC108835883	88.8711	35.3968	1.32809	0.0464004	up	protein DJ-1 homolog A
XM_018609577.1	108836420	LOC108836420	5.12338	1.77186	1.53183	0.0422737	up	uncharacterized LOC108836420
XM_018609669.1	108836518	LOC108836518	8.53821	4.40947	0.953329	0.0210753	up	40S ribosomal protein S10%2C mitochondrial-like%2C
XM_018609979.1	108836881	LOC108836881	8.29564	2.98546	1.4744	0.00862491	up	uncharacterized LOC108836881
XM_018610009.1	108836917	LOC108836917	1.88215	0.052945	5.15174	0.00149073	up	tricyclene synthase%2C chloroplastic-like%2C
XM_018610321.1	108837261	LOC108837261	78.1775	1.96129	5.31688	0.00194364	up	phosphoglucan%2C water dikinase%2C chloroplastic-like
XM_018610368.1	108837309	LOC108837309	3.72244	0.983054	1.9209	0.0029595	up	DNA repair protein RAD51 homolog 4-like
XM_018610415.1	108837266	LOC108837266	8.17451	4.91352	0.734377	0.0292184	up	39S ribosomal protein L47%2C mitochondrial%2C
XM_018610457.1	108837406	LOC108837406	27.5651	17.5346	0.652642	0.0171069	up	uncharacterized LOC108837406
XM_018610875.1	108837871	-	5.65297	1.64213	1.78344	0.0094107	up	putative F-box/kelch-repeat protein At3g17540
XM_018611138.1	108838174	LOC108838174	1.61626	0.937279	0.786107	0.00217598	up	E3 ubiquitin-protein ligase RDUF2-like
XM_018611196.1	108838233	LOC108838233	4.105	1.8178	1.17519	0.035927	up	ankyrin repeat and SOCS box protein 3-like
XM_018611402.1	108838470	LOC108838470	30.2271	24.5387	0.300786	0.0450097	up	uncharacterized LOC108838470
XM_018611689.1	108838816	LOC108838816	32.9858	18.1919	0.858548	0.00851711	up	auxin-responsive protein IAA7
XM_018612329.1	108839578	LOC108839578	20.4313	16.3954	0.317486	0.0309515	up	NADH dehydrogenase [ubiquinone] 1 beta subcomplex subunit 9-like
XM_018612361.1	108839607	LOC108839607	13.1468	4.51899	1.54063	0.0498694	up	BAHD acyltransferase At5g47980-like
XM_018612420.1	108839667	LOC108839667	24.4984	2.99168	3.03366	0.00645506	up	transcription repressor MYB6-like
XM_018612441.1	108839674	LOC108839674	20.2119	14.4976	0.479398	0.0458665	up	serine/threonine-protein kinase AFC2%2C
XM_018612461.1	108839688	LOC108839688	34.9303	10.1	1.79012	0.0413626	up	gamma-soluble NSF attachment protein
XM_018612495.1	108839719	LOC108839719	3.041	0.868088	1.80863	0.0473866	up	B3 domain-containing protein At5g18000-like
XM_018612499.1	108839722	LOC108839722	9.83627	4.93988	0.993635	0.0330713	up	auxin-responsive protein SAUR21-like
XM_018612541.1	108839764	LOC108839764	5.64699	3.87224	0.544315	0.0216216	up	phosphoglycerate mutase-like protein 4%2C
XM_018612547.1	108839773	LOC108839773	3.62953	1.1837	1.61648	0.0394038	up	alpha-taxilin-like
XM_018612690.1	108839911	LOC108839911	20.8821	3.17054	2.71947	0.0110989	up	subtilisin-like protease SBT3.4
XM_018612694.1	108839915	LOC108839915	9.16785	3.59719	1.34971	0.0153069	up	putative glucose-6-phosphate 1-epimerase
XM_018612733.1	108839945	LOC108839945	21.9263	4.87899	2.16801	0.0179468	up	protein yippee-like At5g53940%2C
XM_018612782.1	108839977	LOC108839977	2.46802	0.299041	3.04494	0.0424128	up	phosphopantothenate--cysteine ligase 2-like
XM_018612812.1	108839999	LOC108839999	5.45095	2.24717	1.2784	0.0353345	up	bifunctional adenosine 5'-phosphosulfate phosphorylase/adenylylsulfatase HINT4
XM_018612813.1	108840000	LOC108840000	12.3468	7.40881	0.736818	0.0139412	up	protein BIG GRAIN 1-like D
XM_018612860.1	108840043	LOC108840043	6.3566	3.23872	0.972833	0.00201068	up	glyceraldehyde-3-phosphate dehydrogenase%2C testis-specific
XM_018612901.1	108840080	LOC108840080	5.96701	0.252698	4.56152	0.0146161	up	2-oxoglutarate-Fe(II) type oxidoreductase-like%2C
XM_018613043.1	108840209	LOC108840209	2.2966	1.56994	0.548794	0.0471545	up	cinnamyl alcohol dehydrogenase 7
XM_018613090.1	108840252	LOC108840252	140.303	6.77938	4.37125	0.0105477	up	dermokine-like
XM_018613098.1	108840260	LOC108840260	17.8263	4.97928	1.84	0.0178866	up	probable indole-3-pyruvate monooxygenase YUCCA8
XM_018613106.1	108840271	LOC108840271	5.71657	3.44417	0.730993	0.0455324	up	50S ribosomal protein L33-like
XM_018613290.1	108840462	LOC108840462	3.27198	0.854412	1.93716	0.0155579	up	glutaredoxin-C6
XM_018613313.1	108840481	LOC108840481	4.17284	0.593255	2.81431	0.0300876	up	telomerase reverse transcriptase-like
XM_018613321.1	108840492	LOC108840492	2.66984	0.464053	2.52439	5.4475e-05	up	uncharacterized LOC108840492
XM_018613537.1	108840710	LOC108840710	4.31992	3.13941	0.460508	0.0403859	up	ribulose bisphosphate carboxylase small chain 1A%2C chloroplastic-like
XM_018613581.1	108840751	LOC108840751	9.12635	5.71969	0.6741	0.0174982	up	ribosomal RNA small subunit methyltransferase I
XM_018613628.1	108840801	LOC108840801	15.3859	4.62757	1.73328	0.0211992	up	protein ELF4-LIKE 4%2C
XM_018613696.1	108840886	LOC108840886	20.3348	17.8226	0.190249	0.0193114	up	peptidyl-prolyl cis-trans isomerase E
XM_018613759.1	108840961	LOC108840961	11.2419	10.5865	0.0866596	0.0181142	up	outer envelope pore protein 21A%2C chloroplastic%2C
XM_018614318.1	108841564	LOC108841564	19.7866	13.0625	0.599099	0.0466374	up	cytochrome c oxidase copper chaperone 2%2C
XM_018614534.1	108841772	LOC108841772	14.2584	0.603034	4.56343	0.0227491	up	probable acyl-activating enzyme 5%2C peroxisomal
XM_018614550.1	108841790	LOC108841790	21.5472	2.04742	3.39562	0.0290346	up	uncharacterized LOC108841790
XM_018614554.1	108841797	LOC108841797	29.5764	3.40572	3.11842	0.0282338	up	two-component response regulator-like APRR7%2C
XM_018614778.1	108841989	LOC108841989	3.91131	1.85945	1.07277	0.0243412	up	protein MICRORCHIDIA 1-like
XM_018614854.1	108842047	LOC108842047	5.60954	2.45035	1.1949	0.0376747	up	small RNA 2'-O-methyltransferase
XM_018614858.1	108842051	LOC108842051	6.59125	3.22618	1.03073	0.0407084	up	tubulin beta-9 chain-like
XM_018614881.1	108842071	LOC108842071	5.53868	5.32567	0.0565812	0.00469884	up	protein MIZU-KUSSEI 1
XM_018614904.1	108842093	LOC108842093	4.77975	2.87744	0.732151	0.0322896	up	formin-like protein 20
XM_018614948.1	108842125	LOC108842125	10.669	5.8899	0.857108	0.016201	up	uncharacterized LOC108842125
XM_018614950.1	108842129	LOC108842129	26.5428	18.8843	0.491128	0.0293777	up	probable cadmium/zinc-transporting ATPase HMA1%2C chloroplastic
XM_018614977.1	108842151	LOC108842151	3.66049	1.69545	1.11037	0.030649	up	uncharacterized LOC108842151%2C
XM_018614985.1	108842155	LOC108842155	21.2772	11.2464	0.91984	0.029694	up	uncharacterized LOC108842155%2C
XM_018615030.1	108842192	LOC108842192	15.0477	7.24936	1.05362	0.0346751	up	ketohexokinase%2C
XM_018615031.1	108842193	LOC108842193	10.0859	6.31603	0.675255	0.0227356	up	scar-like domain-containing protein WAVE 5
XM_018615078.1	108842226	LOC108842226	9.92255	5.82152	0.769316	0.00118163	up	putative 1-phosphatidylinositol-3-phosphate 5-kinase FAB1C%2C
XM_018615079.1	108842226	LOC108842226	3.89455	1.99425	0.96561	0.028287	up	putative 1-phosphatidylinositol-3-phosphate 5-kinase FAB1C%2C
XM_018615092.1	108842236	LOC108842236	26.3701	4.30697	2.61416	0.00493174	up	uncharacterized LOC108842236
XM_018615093.1	108842237	LOC108842237	274.652	85.8248	1.67814	0.01241	up	probable cysteine protease RD19C
XM_018615094.1	108842238	LOC108842238	9.45558	5.69517	0.731427	0.0396895	up	serine/threonine-protein kinase TOUSLED-like
XM_018615102.1	108842244	LOC108842244	1.93739	0.577181	1.74702	0.0395948	up	probable ribosome-binding factor A%2C chloroplastic%2C
XM_018615193.1	108842323	LOC108842323	5.54989	1.98039	1.48667	0.0260761	up	pre-mRNA cleavage factor Im 25 kDa subunit 1
XM_018615207.1	108842332	LOC108842332	8.42262	7.33454	0.199562	0.0452343	up	cyclin-D3-1
XM_018615213.1	108842338	LOC108842338	17.8203	3.4603	2.36455	0.0487536	up	protein arginine N-methyltransferase 1.1
XM_018615223.1	108842347	LOC108842347	7.85127	4.77426	0.717649	0.00204693	up	potassium transporter 7-like
XM_018615288.1	108842391	LOC108842391	9.68015	6.43995	0.58798	0.0103553	up	alpha-mannosidase 2
XM_018615299.1	108842400	LOC108842400	126.704	6.02562	4.39421	0.0105068	up	uncharacterized LOC108842400
XM_018615315.1	108842412	LOC108842412	7.15221	5.34387	0.420505	0.00640705	up	endoplasmic reticulum metallopeptidase 1%2C
XM_018615339.1	108842430	LOC108842430	5.05283	4.98101	0.0206546	0.0488925	up	calcium-dependent protein kinase 5
XM_018615362.1	108842445	LOC108842445	791.389	51.5854	3.93935	0.0201214	up	germin-like protein 1
XM_018615545.1	108842575	LOC108842575	6.50006	6.04528	0.104645	0.0430663	up	G patch domain-containing protein 8-like%2C
XM_018615576.1	108842602	LOC108842602	2.10501	0	Inf	0.000897004	up	protein ZINC INDUCED FACILITATOR 1-like%2C
XM_018615582.1	108842608	LOC108842608	10.9265	5.40057	1.01665	0.00843519	up	protein EXPORTIN 1A
XM_018615710.1	108842715	LOC108842715	119.133	43.9658	1.43812	0.0100095	up	peptide methionine sulfoxide reductase B5
XM_018615745.1	108842739	LOC108842739	44.1633	27.6774	0.674139	0.000586615	up	probable methyltransferase PMT21%2C
XM_018615784.1	108842765	LOC108842765	15.1174	12.0899	0.322406	0.00398861	up	glycerol-3-phosphate acyltransferase 3-like
XM_018615791.1	108842770	LOC108842770	8.90428	8.26601	0.107308	0.0283617	up	putative disease resistance protein At4g19050
XM_018615839.1	108842812	LOC108842812	16.6558	14.9269	0.158114	0.0267316	up	DDB1- and CUL4-associated factor 8
XM_018615901.1	108842857	LOC108842857	18.5508	4.81433	1.94607	0.00181125	up	uridine kinase-like protein 4
XM_018616063.1	108842992	LOC108842992	26.3022	18.1066	0.53867	0.0309695	up	26S proteasome non-ATPase regulatory subunit 2 homolog A-like
XM_018616066.1	108842994	LOC108842994	27.0126	8.82126	1.61457	0.011086	up	ras-related protein RABE1c-like
XM_018616072.1	108842999	LOC108842999	23.7597	1.48563	3.99937	0.0471697	up	uncharacterized acetyltransferase At3g50280
XM_018616081.1	108843008	LOC108843008	8.42778	3.81826	1.14224	0.0425568	up	protein disulfide isomerase-like 1-4
XM_018616093.1	108843017	LOC108843017	8.98363	7.89389	0.186562	0.0336688	up	uncharacterized LOC108843017%2C
XM_018616131.1	108843046	LOC108843046	18.7989	4.45887	2.07589	0.0441489	up	homeobox protein ATH1
XM_018616145.1	108843058	LOC108843058	3.02781	0.870575	1.79824	0.0128749	up	uncharacterized LOC108843058
XM_018616153.1	108843065	LOC108843065	157.575	5.64876	4.80196	0.0123496	up	UPF0057 membrane protein At4g30650
XM_018616156.1	108843069	LOC108843069	17.5611	14.9394	0.233263	0.0337814	up	vesicle-associated protein 4-2
XM_018616158.1	108843070	LOC108843070	10.9853	9.17976	0.259041	0.0226004	up	serine/threonine-protein kinase BLUS1-like
XM_018616212.1	108843113	LOC108843113	44.6238	22.7329	0.973031	0.0144596	up	isocitrate dehydrogenase [NAD] catalytic subunit 5%2C mitochondrial-like
XM_018616218.1	108843116	LOC108843116	2.53446	2.52949	0.00282958	0.0306952	up	UDP-glucose 6-dehydrogenase 3-like%2C
XM_018616336.1	108843206	LOC108843206	52.8345	10.2589	2.36461	0.0060033	up	protein MODIFIER OF SNC1 11-like
XM_018616463.1	108843298	LOC108843298	10.0005	7.19413	0.475182	0.020929	up	carboxypeptidase SOL1
XM_018616488.1	108843315	LOC108843315	8.36149	2.90349	1.52597	0.0307293	up	E3 ubiquitin-protein ligase At1g12760
XM_018616522.1	108843344	LOC108843344	22.1403	18.9393	0.225295	0.0094307	up	probable serine/threonine-protein kinase At4g35230
XM_018616551.1	108843365	LOC108843365	2.07525	0.418528	2.30989	0.00411703	up	anaphase-promoting complex subunit 13%2C
XM_018616608.1	108843415	LOC108843415	37.391	23.1374	0.692461	0.025468	up	clathrin interactor EPSIN 1
XM_018616662.1	108843460	LOC108843460	96.0554	19.6894	2.28645	0.00980203	up	uncharacterized LOC108843460
XM_018616681.1	108843474	LOC108843474	3.40548	0.687427	2.30858	0.0460244	up	ATP-dependent 6-phosphofructokinase 3%2C
XM_018616742.1	108843524	LOC108843524	10.7993	9.59426	0.170689	0.0320659	up	membrane-anchored ubiquitin-fold protein 3%2C
XM_018616750.1	108843532	LOC108843532	6.16681	2.52813	1.28645	0.0163737	up	protein DGS1%2C mitochondrial-like
XM_018616786.1	108843560	LOC108843560	2.44009	0	Inf	0.0159925	up	WD-40 repeat-containing protein MSI5%2C
XM_018616789.1	108843562	LOC108843562	40.4453	28.3266	0.513814	0.0326062	up	transmembrane protein 258
XM_018616841.1	108843612	LOC108843612	3.04688	0.922069	1.72438	0.00116047	up	L-ascorbate oxidase homolog
XM_018616861.1	108843629	LOC108843629	18.533	8.44016	1.13475	0.0303852	up	protein IQ-DOMAIN 14-like
XM_018616870.1	108843638	LOC108843638	44.5221	18.6936	1.25198	0.0114304	up	probable methyltransferase PMT15
XM_018616900.1	108843658	LOC108843658	108.292	31.6154	1.77622	0.0272117	up	bifunctional nuclease 1-like%2C
XM_018616917.1	108843668	LOC108843668	3.82173	0.0298757	6.99911	0.0365341	up	general transcription factor 3C polypeptide 5%2C
XM_018616949.1	108843695	LOC108843695	8.43133	2.99562	1.49291	0.0470874	up	ubiquinol oxidase 4%2C chloroplastic/chromoplastic-like
XM_018616979.1	108843719	LOC108843719	11.6763	5.09216	1.19724	0.0399326	up	protein MALE DISCOVERER 2
XM_018617046.1	108843894	LOC108843894	4.97981	3.1229	0.673204	0.000288411	up	AP-5 complex subunit mu
XM_018617082.1	108843922	LOC108843922	38.3592	10.4261	1.87938	0.00752194	up	isoamylase 3%2C chloroplastic
XM_018617083.1	108843924	LOC108843924	6.27233	4.51974	0.472762	0.0364602	up	uncharacterized LOC108843924
XM_018617086.1	108843923	LOC108843923	5.33784	2.63772	1.01697	0.0217351	up	protein JASON-like
XM_018617111.1	108843947	LOC108843947	11.9321	6.99329	0.770806	0.0425664	up	uncharacterized LOC108843947
XM_018617113.1	108843949	LOC108843949	28.7853	19.5293	0.559689	0.000629976	up	uncharacterized LOC108843949
XM_018617114.1	108843950	LOC108843950	19.6136	5.57488	1.81484	0.00828695	up	uncharacterized LOC108843950
XM_018617177.1	108843986	LOC108843986	3.5029	0.860957	2.02454	0.0271791	up	PTI1-like tyrosine-protein kinase 1%2C
XM_018617188.1	108844004	LOC108844004	22.2124	5.06805	2.13187	0.00763375	up	hypersensitive-induced response protein 4
XM_018617199.1	108844011	LOC108844011	2895.55	2132.04	0.441603	0.0214023	up	oxygen-evolving enhancer protein 2%2C chloroplastic
XM_018617219.1	108844023	LOC108844023	422.025	120.9	1.80351	0.0130986	up	xyloglucan endotransglucosylase/hydrolase protein 9-like
XM_018617237.1	108844043	LOC108844043	10.036	5.31289	0.91762	0.00862422	up	actin-depolymerizing factor 4
XM_018617256.1	108844057	LOC108844057	6.28785	2.99006	1.07239	0.0241397	up	GTP-binding protein TypA/BipA homolog
XM_018617279.1	108844077	LOC108844077	5.60608	2.17587	1.3654	0.000371814	up	ribose-phosphate pyrophosphokinase 4-like
XM_018617285.1	108844083	LOC108844083	6.15921	3.90869	0.656059	0.0133777	up	uncharacterized LOC108844083
XM_018617302.1	108844096	LOC108844096	12.0176	4.25693	1.49726	0.0167602	up	probable mitochondrial intermediate peptidase%2C mitochondrial
XM_018617306.1	108844099	LOC108844099	1.80072	0	Inf	0.0472006	up	uncharacterized LOC108844099%2C
XM_018617315.1	108844105	LOC108844105	91.4326	60.7561	0.589678	0.0129159	up	probable NADH dehydrogenase [ubiquinone] 1 alpha subcomplex subunit 5%2C mitochondrial
XM_018617369.1	108844151	LOC108844151	545.879	77.0457	2.8248	0.00406605	up	thiamine thiazole synthase%2C chloroplastic-like
XM_018617386.1	108844172	LOC108844172	10.6615	2.69914	1.98184	0.0187715	up	uncharacterized LOC108844172
XM_018617414.1	108844192	LOC108844192	450.948	141.962	1.66746	0.0373997	up	PGR5-like protein 1B%2C chloroplastic
XM_018617428.1	108844205	LOC108844205	8.71407	5.50357	0.66298	0.0453465	up	RNA polymerase II C-terminal domain phosphatase-like 4
XM_018617509.1	108844284	LOC108844284	5.25981	2.61838	1.00634	0.00632336	up	mitochondrial import inner membrane translocase subunit TIM17-2-like%2C
XM_018617532.1	108844301	LOC108844301	17.3405	9.21954	0.91138	0.0329463	up	coatomer subunit epsilon-2-like
XM_018617575.1	108844334	LOC108844334	8.94	2.35956	1.92176	0.0150895	up	5'-adenylylsulfate reductase-like 7%2C
XM_018617754.1	108844486	LOC108844486	7.12941	2.29192	1.63722	0.0443588	up	ylmG homolog protein 1-2%2C chloroplastic-like
XM_018617825.1	108844554	LOC108844554	8.53572	5.60309	0.60729	0.029762	up	U-box domain-containing protein 2
XM_018617832.1	108844559	LOC108844559	12.6519	3.56815	1.8261	0.00427862	up	abscisic acid receptor PYL8
XM_018617838.1	108844533	LOC108844533	10.0701	2.72048	1.88814	0.0112775	up	uncharacterized LOC108844533
XM_018618012.1	108844720	LOC108844720	6.09248	3.1789	0.938504	0.0383407	up	putative glucose-6-phosphate 1-epimerase
XM_018618082.1	108844783	LOC108844783	17.2754	16.1725	0.0951768	0.00715793	up	50S ribosomal protein L27-like%2C
XM_018618230.1	108844946	LOC108844946	8.11781	6.22144	0.383843	0.0166276	up	26S protease regulatory subunit 6B homolog
XM_018618391.1	108845127	LOC108845127	30.5497	18.3193	0.737795	0.0441786	up	coatomer subunit beta-1-like
XM_018618717.1	108845520	LOC108845520	12.0745	1.01119	3.57783	0.0378758	up	uncharacterized LOC108845520
XM_018618959.1	108845753	LOC108845753	6.89346	4.07201	0.759486	0.0435439	up	uncharacterized LOC108845753
XM_018618970.1	108845797	LOC108845797	26.6032	23.1312	0.201758	0.0311733	up	ER membrane protein complex subunit 4-like
XM_018619045.1	108845854	LOC108845854	4.10922	2.35054	0.80587	0.0369394	up	serine/threonine-protein phosphatase 4 regulatory subunit 2-like
XM_018619055.1	108845864	LOC108845864	3.79249	1.67856	1.17592	0.0144325	up	membrane-anchored ubiquitin-fold protein 2%2C
XM_018619073.1	108845878	LOC108845878	16.8388	9.2485	0.864496	0.00313499	up	uncharacterized LOC108845878
XM_018619092.1	108845891	LOC108845891	18.444	6.07983	1.60105	0.0166247	up	multiprotein-bridging factor 1a
XM_018619127.1	108845927	LOC108845927	32.7437	4.97426	2.71866	0.02374	up	CASP-like protein 2B1
XM_018619128.1	108845928	LOC108845928	7.80397	2.36694	1.72119	0.041644	up	cyclin-U4-1
XM_018619171.1	108845968	LOC108845968	22.8446	8.99862	1.34407	0.000371866	up	uncharacterized LOC108845968%2C
XM_018619264.1	108846026	LOC108846026	71.9577	33.2248	1.11489	0.0458001	up	transaldolase
XM_018619270.1	108846062	LOC108846062	24.4852	12.3136	0.991652	0.00765196	up	uncharacterized LOC108846062
XM_018619392.1	108846168	LOC108846168	2.6131	1.00076	1.38467	0.0224548	up	uncharacterized LOC108846168%2C
XM_018619395.1	108846170	LOC108846170	28.8356	18.4297	0.645818	0.0402317	up	myosin-17
XM_018619417.1	108846193	LOC108846193	15.0893	2.37382	2.66825	0.0173848	up	uncharacterized LOC108846193
XM_018619442.1	108846218	LOC108846218	24.7979	15.955	0.63621	0.0127506	up	auxin-responsive protein SAUR21-like
XM_018619943.1	108846740	LOC108846740	8.05719	5.85304	0.46109	0.0262908	up	lysosomal beta glucosidase-like%2C
XM_018620165.1	108846992	LOC108846992	21.4177	6.29255	1.76709	0.0324303	up	phosphomannomutase-like
XM_018620199.1	108847031	LOC108847031	158.569	29.5188	2.4254	0.0325268	up	mediator of RNA polymerase II transcription subunit 37f
XM_018620206.1	108847038	LOC108847038	357.159	62.1156	2.52354	0.0495879	up	mediator of RNA polymerase II transcription subunit 37f-like
XM_018620222.1	108847052	LOC108847052	1.82065	0.363523	2.32433	0.0351189	up	accelerated cell death 11
XM_018620308.1	108847118	LOC108847118	6.96306	0	Inf	0.00172706	up	mannan endo-1%2C4-beta-mannosidase 6%2C
XM_018620364.1	108847177	LOC108847177	2.36511	0.786542	1.58831	0.0312293	up	serine/threonine-protein kinase-like protein CCR2
XM_018620394.1	108847207	LOC108847207	11.7097	7.79843	0.586455	0.00957541	up	uncharacterized LOC108847207
XM_018620403.1	108847216	LOC108847216	118.943	86.3181	0.46253	0.0208332	up	pyridoxal 5'-phosphate synthase subunit PDX1.3
XM_018620431.1	108847239	LOC108847239	29.2842	17.6763	0.728302	0.00425015	up	ABC transporter B family member 1
XM_018620480.1	108847274	LOC108847274	6.53942	2.68557	1.28393	0.0150508	up	pentatricopeptide repeat-containing protein At4g38150-like%2C
XM_018620526.1	108847320	LOC108847320	41.0238	8.71101	2.23555	0.0143118	up	uncharacterized LOC108847320
XM_018620555.1	108847339	LOC108847339	11.0079	4.73841	1.21606	0.0283763	up	ABC transporter A family member 1
XM_018620558.1	108847341	LOC108847341	2.69514	0.001676	10.6511	0.0124615	up	clathrin interactor EPSIN 2-like%2C
XM_018620568.1	108847347	LOC108847347	7.22111	3.21706	1.16648	0.0119877	up	E3 ubiquitin-protein ligase UPL4-like
XM_018620578.1	108847358	LOC108847358	15.3935	9.71161	0.664536	0.0284338	up	SWI/SNF complex subunit SWI3A-like
XM_018620619.1	108847390	LOC108847390	14.6643	9.20274	0.672172	0.0108026	up	charged multivesicular body protein 5-like
XM_018620627.1	108847397	LOC108847397	9.90152	4.45611	1.15187	0.0108125	up	probable pyruvate kinase%2C cytosolic isozyme
XM_018620637.1	108847404	LOC108847404	30.4292	23.1223	0.396171	0.0109602	up	14-3-3-like protein GF14 mu%2C
XM_018620669.1	108847425	LOC108847425	14.5344	9.15365	0.667048	0.0414994	up	subtilisin-like protease SBT4.1
XM_018620692.1	108847448	LOC108847448	23.6542	17.995	0.394504	0.0185905	up	probable leucine-rich repeat receptor-like protein kinase At5g49770
XM_018620703.1	108847461	LOC108847461	8.97864	7.15843	0.326853	0.0188039	up	IAA-amino acid hydrolase ILR1-like 1
XM_018620717.1	108847473	LOC108847473	25.2201	8.02116	1.65269	0.0182302	up	uncharacterized LOC108847473
XM_018620769.1	108847515	LOC108847515	5.20157	4.78857	0.119354	0.0434668	up	flowering time control protein FY-like%2C
XM_018620820.1	108847554	LOC108847554	5.94618	4.1565	0.516593	0.0418699	up	probable inactive receptor kinase At5g10020
XM_018620838.1	108847539	LOC108847539	14.2574	12.1096	0.235558	0.0360148	up	probable ribosomal protein S11%2C mitochondrial
XM_018620854.1	108847578	LOC108847578	8.22875	3.68656	1.1584	0.0011938	up	uncharacterized protein At4g10930
XM_018620856.1	108847580	LOC108847580	5.97138	3.80994	0.648297	0.00587514	up	syntaxin-31
XM_018620912.1	108847623	LOC108847623	6.89823	2.89774	1.2513	0.0307624	up	pentatricopeptide repeat-containing protein At4g38150-like%2C
XM_018620942.1	108847644	LOC108847644	7.95682	0.0675447	6.88021	0.0492803	up	random slug protein 5%2C
XM_018620958.1	108847656	LOC108847656	5.47756	2.70826	1.01617	0.0279099	up	subtilisin-like protease SBT6.1%2C
XM_018621037.1	108847715	LOC108847715	17.5414	8.35688	1.06973	0.0388163	up	potassium transporter 7
XM_018621051.1	108847726	LOC108847726	8.98983	0.236085	5.25092	0.0170653	up	KH domain-containing protein At4g18375-like%2C
XM_018621066.1	108847738	LOC108847738	8.64462	4.35311	0.989758	0.0110845	up	oxysterol-binding protein-related protein 2B%2C
XM_018621069.1	108847740	LOC108847740	23.377	15.207	0.620357	0.00360987	up	phosphatidate cytidylyltransferase 4%2C chloroplastic
XM_018621103.1	108847773	LOC108847773	11.4372	7.07586	0.692754	0.0443291	up	protein NRT1/ PTR FAMILY 5.1-like%2C
XM_018621104.1	108847773	LOC108847773	3.34335	1.32841	1.33159	0.0121716	up	protein NRT1/ PTR FAMILY 5.1-like%2C
XM_018621127.1	108847792	LOC108847792	77.7072	55.593	0.483144	0.0458784	up	uncharacterized LOC108847792
XM_018621145.1	108847801	LOC108847801	6.8929	3.9523	0.802418	0.0190412	up	probable NOT transcription complex subunit VIP2
XM_018621336.1	108847953	LOC108847953	10.2666	9.07898	0.177355	0.0178874	up	zinc finger CCCH domain-containing protein 63-like
XM_018621434.1	108848031	LOC108848031	5.30003	3.89637	0.443867	0.0322221	up	exocyst complex component SEC10-like%2C
XM_018621438.1	108848035	LOC108848035	20.9145	4.19618	2.31735	0.02965	up	glycine-rich RNA-binding protein 4%2C mitochondrial-like
XM_018621528.1	108848111	LOC108848111	3.72094	1.20107	1.63135	0.015888	up	protein FAR1-RELATED SEQUENCE 5%2C
XM_018621530.1	108848112	LOC108848112	3.42331	3.03629	0.173079	0.0303932	up	dihydrolipoyllysine-residue succinyltransferase component of 2-oxoglutarate dehydrogenase complex 1%2C mitochondrial
XM_018621542.1	108848233	LOC108848233	26.6082	13.3033	1.00008	0.00847406	up	beta-hexosaminidase 1
XM_018621587.1	108848267	LOC108848267	22.7246	11.2653	1.01237	0.0486099	up	protein phosphatase 2C 56-like
XM_018621804.1	108848441	LOC108848441	21.2662	0.353548	5.91051	0.0135773	up	zinc finger protein CONSTANS-LIKE 10-like
XM_018621842.1	108848470	LOC108848470	2.19282	0.967951	1.17978	0.0362804	up	F-box/LRR-repeat protein 4-like
XM_018621883.1	108848498	LOC108848498	145.84	35.388	2.04305	0.028491	up	stromal cell-derived factor 2-like protein
XM_018621890.1	108848503	LOC108848503	2.84338	0.832771	1.77161	0.0413068	up	uncharacterized LOC108848503%2C
XM_018621991.1	108848595	LOC108848595	15.0601	6.18099	1.28482	0.00126936	up	serine carboxypeptidase-like 51
XM_018622021.1	108848616	LOC108848616	6.28637	0.922905	2.76797	0.000563136	up	phospholipase D delta-like
XM_018622105.1	108848683	LOC108848683	9.94961	7.52331	0.403273	0.0462769	up	COP9 signalosome complex subunit 4
XM_018622157.1	108848725	LOC108848725	2.54896	0.905406	1.49327	0.0211041	up	probable enoyl-CoA hydratase 1%2C peroxisomal
XM_018622255.1	108848810	LOC108848810	16.8597	7.92046	1.08992	0.0425516	up	uncharacterized LOC108848810
XM_018622260.1	108848815	LOC108848815	47.7144	29.3573	0.700702	0.0195852	up	protease Do-like 1%2C chloroplastic
XM_018622279.1	108848831	LOC108848831	46.5601	0.182382	7.99599	0.000529256	up	glycine-rich RNA-binding protein GRP2A-like
XM_018622318.1	108848863	LOC108848863	20.5598	8.51194	1.27226	0.00408258	up	AIG2-like protein
XM_018622331.1	108848879	LOC108848879	250.394	154.506	0.696533	0.0310006	up	RNA-binding protein CP29B%2C chloroplastic-like
XM_018622360.1	108848905	LOC108848905	5.83751	0.81727	2.83647	0.0308754	up	D-2-hydroxyglutarate dehydrogenase%2C mitochondrial%2C
XM_018622399.1	108848932	LOC108848932	12.8	8.67202	0.561702	0.0268459	up	succinate--CoA ligase [ADP-forming] subunit alpha-2%2C mitochondrial
XM_018622472.1	108848990	LOC108848990	172.705	0.46313	8.54268	0.000196792	up	glycine-rich RNA-binding protein GRP2A
XM_018622487.1	108848999	LOC108848999	4.05981	3.12158	0.379136	0.0252329	up	type I inositol polyphosphate 5-phosphatase 2%2C
XM_018622492.1	108849004	LOC108849004	24.1387	9.36148	1.36654	0.0285795	up	probable serine protease EDA2
XM_018622501.1	108849011	LOC108849011	29.5311	22.2196	0.410404	0.002266	up	GPN-loop GTPase 3-like
XM_018622559.1	108849057	LOC108849057	14.0808	0	Inf	8.98073e-05	up	UMP-CMP kinase 3%2C
XM_018622561.1	108849058	LOC108849058	10.3474	6.82047	0.601331	0.0454506	up	zinc finger A20 and AN1 domain-containing stress-associated protein 2-like%2C
XM_018622562.1	108849058	LOC108849058	18.5978	6.25546	1.57194	0.037239	up	zinc finger A20 and AN1 domain-containing stress-associated protein 2-like%2C
XM_018622567.1	108849064	LOC108849064	36.2421	14.9406	1.27843	0.000919087	up	chlorophyll a-b binding protein of LHCII type 1
XM_018622601.1	108849095	LOC108849095	27.2486	9.20088	1.56634	0.00842618	up	BOI-related E3 ubiquitin-protein ligase 1-like%2C
XM_018622668.1	108849155	LOC108849155	7.21164	2.81776	1.35578	0.0426276	up	sm-like protein LSM7
XM_018622692.1	108849175	LOC108849175	3.32887	0	Inf	0.00901091	up	cysteine-rich receptor-like protein kinase 18
XM_018622754.1	108849220	LOC108849220	12.4124	10.0826	0.299907	0.0190653	up	uncharacterized LOC108849220
XM_018622777.1	108849237	LOC108849237	6.13242	1.67246	1.87448	0.0354813	up	DDT domain-containing protein DDR4
XM_018622798.1	108849256	LOC108849256	2.1345	2.09656	0.0258775	0.0239551	up	squamosa promoter-binding-like protein 2%2C
XM_018622812.1	108849264	LOC108849264	57.9731	29.4783	0.975732	0.00591688	up	protein FAM133
XM_018622859.1	108849311	LOC108849311	1116.03	394.865	1.49895	0.0174865	up	calvin cycle protein CP12-1%2C chloroplastic-like
XM_018622874.1	108849329	LOC108849329	15.325	5.30948	1.52924	0.0249333	up	protein ABIL4-like%2C
XM_018622883.1	108849338	LOC108849338	7.82465	3.32391	1.23514	0.0240968	up	protein ABIL3%2C
XM_018622923.1	108849376	LOC108849376	16.5526	8.20761	1.01202	0.0301784	up	E3 ubiquitin-protein ligase RNF25%2C
XM_018622933.1	108849385	LOC108849385	11.3073	7.129	0.665484	0.0179844	up	60S ribosome subunit biogenesis protein NIP7 homolog
XM_018622962.1	108849410	LOC108849410	6.77659	0	Inf	0.00412306	up	dihydroorotase%2C mitochondrial-like
XM_018622985.1	108849432	LOC108849432	17.35	10.8067	0.683009	0.0050154	up	calmodulin-7-like
XM_018623125.1	108849567	LOC108849567	13.5262	7.0633	0.937342	0.0274528	up	protein MEMO1-like
XM_018623146.1	108849584	LOC108849584	12.0679	7.19972	0.745162	0.0299163	up	BRCA1-A complex subunit BRE
XM_018623320.1	108849721	LOC108849721	12.1275	7.8027	0.636237	0.00863824	up	methylesterase 10
XM_018623332.1	108849731	LOC108849731	6.12721	5.61452	0.126066	0.0244524	up	dirigent protein 19
XM_018623333.1	108849732	LOC108849732	21.278	5.70162	1.89992	0.0362463	up	probable trehalose-phosphate phosphatase E
XM_018623343.1	108849742	LOC108849742	9.37399	0.220504	5.40979	0.00950763	up	zinc finger protein CONSTANS-LIKE 10
XM_018623374.1	108849770	LOC108849770	39.5138	37.7271	0.0667556	0.0426559	up	photosynthetic NDH subunit of subcomplex B 2%2C chloroplastic-like
XM_018623415.1	108849810	LOC108849810	18.4456	7.90197	1.22299	0.0145626	up	E3 ubiquitin-protein ligase RHA1B-like
XM_018623455.1	108849843	LOC108849843	1.79013	0.0609573	4.87612	0.0353011	up	trihelix transcription factor GT-2-like%2C
XM_018623464.1	108849851	LOC108849851	6.02085	0.292981	4.36109	0.041439	up	WAT1-related protein At4g15540
XM_018623548.1	108849952	LOC108849952	15.7056	2.19234	2.84073	0.030405	up	aspartate aminotransferase%2C chloroplastic-like
XM_018623657.1	108850063	LOC108850063	24.037	2.64262	3.18521	0.0144879	up	protein BREVIS RADIX-like%2C
XM_018623769.1	108850200	LOC108850200	35.1725	33.3121	0.0784011	0.0035424	up	photosynthetic NDH subunit of subcomplex B 2%2C chloroplastic
XM_018623779.1	108850211	LOC108850211	9.28629	0.196741	5.56073	0.00260995	up	uncharacterized protein At4g02000-like
XM_018623996.1	108850463	LOC108850463	33.2952	13.4295	1.30991	0.0155797	up	protein DJ-1 homolog B-like
XM_018624017.1	108850490	LOC108850490	19.997	16.7996	0.251359	0.0210965	up	malate dehydrogenase 1%2C mitochondrial-like
XM_018624145.1	108850647	LOC108850647	7.70121	0.329025	4.54882	0.0197428	up	acyl-coenzyme A thioesterase 13-like
XM_018624354.1	108850893	LOC108850893	11.1924	5.19816	1.10645	0.0360525	up	transmembrane emp24 domain-containing protein p24delta9
XM_018624377.1	108850922	LOC108850922	91.595	37.8548	1.27479	0.000488038	up	probable plastid-lipid-associated protein 12%2C chloroplastic
XM_018624697.1	108851289	LOC108851289	9.5387	0.293381	5.02294	0.00834425	up	uncharacterized LOC108851289
XM_018624724.1	108851305	LOC108851305	4.71232	0.955096	2.30272	0.0239527	up	probable complex I intermediate-associated protein 30%2C
XM_018624983.1	108851542	LOC108851542	3.18684	0.426003	2.90319	0.0393083	up	putative cyclic nucleotide-gated ion channel 9%2C
XM_018625001.1	108851554	LOC108851554	36.9785	29.0295	0.349167	0.0324665	up	uncharacterized LOC108851554
XM_018625142.1	108851680	LOC108851680	13.7891	6.49649	1.0858	0.0366178	up	5'-adenylylsulfate reductase 3%2C chloroplastic-like
XM_018625195.1	108851733	LOC108851733	7.85432	0	Inf	0.0156175	up	uncharacterized LOC108851733%2C
XM_018625196.1	108851733	LOC108851733	8.69787	0	Inf	0.00302399	up	uncharacterized LOC108851733%2C
XM_018625221.1	108851726	LOC108851726	10.9407	10.8347	0.014049	0.00508552	up	lysophospholipid acyltransferase 1
XM_018625246.1	108851778	LOC108851778	17.7411	8.91616	0.992597	0.0198426	up	auxin-responsive protein IAA28%2C
XM_018625279.1	108851810	LOC108851810	17.0998	0.195241	6.45258	0.00637131	up	uncharacterized LOC108851810
XM_018625339.1	108851864	LOC108851864	25.6704	9.96035	1.36584	0.000680847	up	uncharacterized LOC108851864
XM_018625519.1	108852032	LOC108852032	7.61425	4.0833	0.898965	0.0199571	up	dihydroceramide fatty acyl 2-hydroxylase FAH1-like%2C
XM_018625525.1	108852036	LOC108852036	5.00628	0.94029	2.41256	0.0232062	up	UPF0725 protein At2g20620-like
XM_018625538.1	108852020	LOC108852020	15.6834	15.0485	0.0596109	0.0371075	up	dihydrolipoyllysine-residue acetyltransferase component 3 of pyruvate dehydrogenase complex%2C mitochondrial
XM_018625731.1	108852226	LOC108852226	15.1781	1.9329	2.97315	0.0438385	up	1-aminocyclopropane-1-carboxylate synthase 4
XM_018625970.1	108852466	LOC108852466	3.8103	3.62914	0.0702764	0.0471385	up	uncharacterized LOC108852466
XM_018626402.1	108852929	LOC108852929	18.4113	11.3746	0.694773	0.0307173	up	(S)-ureidoglycine aminohydrolase
XM_018626403.1	108852930	LOC108852930	16.3667	1.3978	3.54954	0.019626	up	expansin-like B1
XM_018626716.1	108853288	LOC108853288	10.2381	1.02106	3.3258	0.000754008	up	TGACG-sequence-specific DNA-binding protein TGA-2.1-like
XM_018626722.1	108853296	LOC108853296	6.68197	3.69942	0.852973	0.0248445	up	universal stress protein PHOS34-like
XM_018626782.1	108853360	LOC108853360	13.9825	1.08566	3.68697	0.008187	up	transcription factor BEE 1
XM_018626845.1	108853433	LOC108853433	44.1821	6.23782	2.82435	0.046603	up	BTB/POZ domain-containing protein At2g30600%2C
XM_018627100.1	108853684	LOC108853684	8.30066	4.4887	0.886927	0.0290353	up	jasmonic acid-amido synthetase JAR1-like
XM_018627131.1	108853707	LOC108853707	15.6639	12.7417	0.297884	0.0211519	up	WAT1-related protein At5g40230-like%2C
XM_018627354.1	108853885	LOC108853885	24.7113	0.058475	8.72314	0.00182546	up	uncharacterized LOC108853885
XM_018627393.1	108853910	LOC108853910	11.9304	10.1155	0.238071	0.0135149	up	cyclin-C1-1-like
XM_018627421.1	108853945	LOC108853945	12.4013	6.0211	1.04239	0.0423161	up	cystinosin homolog
XM_018627473.1	108853990	LOC108853990	43.2029	3.16176	3.77233	0.0171833	up	uncharacterized LOC108853990
XM_018627488.1	108854004	LOC108854004	2.36317	0.8051	1.55348	0.019658	up	bromodomain and WD repeat-containing protein 1%2C
XM_018627619.1	108854109	LOC108854109	5.55341	3.85921	0.525069	0.0344704	up	zinc finger protein ZOP1-like%2C
XM_018627627.1	108854118	LOC108854118	21.5865	4.06955	2.40719	0.00247904	up	cationic amino acid transporter 3%2C mitochondrial
XM_018627628.1	108854119	LOC108854119	20.1206	3.80644	2.40216	0.00309186	up	cationic amino acid transporter 3%2C mitochondrial
XM_018627660.1	108854148	LOC108854148	18.9255	0.502356	5.23548	0.0195812	up	acyl-coenzyme A thioesterase 9%2C mitochondrial%2C
XM_018627792.1	108854269	LOC108854269	34.7085	9.70755	1.83811	0.00840568	up	ATP-dependent 6-phosphofructokinase 4%2C chloroplastic
XM_018627806.1	108854284	LOC108854284	74.5195	14.6973	2.34206	0.0276085	up	endoplasmin homolog
XM_018627894.1	108854354	LOC108854354	58.4619	5.84717	3.32169	0.000976842	up	UDP-D-apiose/UDP-D-xylose synthase 1
XM_018627918.1	108854381	LOC108854381	9.40205	0.332021	4.82363	0.02015	up	putative F-box protein At3g23960%2C
XM_018627920.1	108854382	LOC108854382	16.2912	12.6576	0.364088	0.00141242	up	ELMO domain-containing protein A%2C
XM_018627926.1	108854384	LOC108854384	15.1289	12.2474	0.304833	0.0244207	up	cyclin-U4-1-like
XM_018628049.1	108854478	-	13.7749	10.4522	0.398236	0.0482338	up	uncharacterized LOC108854477
XM_018628081.1	108854508	LOC108854508	53.4257	29.3931	0.862057	0.0066926	up	ubiquitin-conjugating enzyme E2 4
XM_018628114.1	108854524	LOC108854524	28.73	6.57372	2.12778	0.0160195	up	ABC transporter B family member 1-like
XM_018628126.1	108854534	LOC108854534	6.17111	1.69156	1.86717	0.0114988	up	BEL1-like homeodomain protein 1%2C
XM_018628155.1	108854559	LOC108854559	9.46981	5.29335	0.839156	0.0411781	up	probable LRR receptor-like serine/threonine-protein kinase At4g20940
XM_018628211.1	108854608	LOC108854608	20.1206	3.45274	2.54286	0.00578811	up	phospholipase D delta-like
XM_018628382.1	108854743	LOC108854743	27.8841	11.0849	1.33084	0.0361043	up	uncharacterized LOC108854743
XM_018628504.1	108854835	LOC108854835	11.8805	9.20281	0.368452	0.034066	up	12-oxophytodienoate reductase 1
XM_018628557.1	108854882	LOC108854882	22.179	10.5808	1.06774	0.0205642	up	mitochondrial intermembrane space import and assembly protein 40
XM_018628559.1	108854884	LOC108854884	40.6981	10.5231	1.9514	0.0191339	up	40S ribosomal protein S9-2
XM_018628560.1	108854886	LOC108854886	25.6886	16.041	0.679364	0.0305436	up	protein transport protein SEC23-like%2C
XM_018628631.1	108854952	LOC108854952	189.832	59.2242	1.68046	0.0124532	up	universal stress protein A-like protein
XM_018628701.1	108855015	LOC108855015	115.546	66.8111	0.790307	0.0383707	up	phospholipase A1-IIdelta
XM_018628721.1	108855036	LOC108855036	34.7479	19.5538	0.829478	0.0112588	up	calcineurin B-like protein 3
XM_018628796.1	108855087	LOC108855087	31.0135	13.6832	1.18049	0.00132847	up	GTPase-activating protein GYP7-like
XM_018628919.1	108855171	LOC108855171	34.0782	0.105406	8.33674	0.000689187	up	two-component response regulator-like APRR5
XM_018628936.1	108855184	LOC108855184	8.4616	4.37538	0.951521	0.0012722	up	G-type lectin S-receptor-like serine/threonine-protein kinase At1g11280
XM_018628943.1	108855189	LOC108855189	5.71926	4.36934	0.388413	0.00286577	up	protein trichome birefringence-like 45
XM_018628967.1	108855207	LOC108855207	23.3501	12.572	0.893218	0.00444005	up	cyclin-dependent kinase F-4-like%2C
XM_018628988.1	108855224	LOC108855224	8.17503	4.65476	0.812517	0.0376454	up	F-box/kelch-repeat protein SKIP6
XM_018628997.1	108855231	LOC108855231	3.42407	1.47773	1.21233	0.0213511	up	uncharacterized LOC108855231
XM_018629052.1	108855278	LOC108855278	10.9447	1.38374	2.98359	0.000245694	up	lactation elevated protein 1-like%2C
XM_018629157.1	108855354	LOC108855354	22.8433	11.279	1.01813	0.0140524	up	UPF0057 membrane protein At4g30660
XM_018629189.1	108855382	LOC108855382	75.9259	32.4196	1.22773	0.0414403	up	indole-3-glycerol phosphate synthase%2C chloroplastic
XM_018629349.1	108855503	LOC108855503	3.01955	0.970459	1.63759	0.035448	up	ankyrin repeat-containing protein At5g02620-like
XM_018629365.1	108855519	LOC108855519	12.9998	9.11343	0.512424	0.0265972	up	probable pectate lyase 4
XM_018629382.1	108855534	LOC108855534	4.00105	0.53709	2.89714	0.00391888	up	glutamate receptor 3.7-like
XM_018629423.1	108855574	LOC108855574	19.5773	11.3626	0.784884	0.0354886	up	uncharacterized LOC108855574
XM_018629581.1	108855703	LOC108855703	4.29939	0.5545	2.95487	0.01158	up	probable 2%2C3-bisphosphoglycerate-independent phosphoglycerate mutase%2C
XM_018629585.1	108855708	LOC108855708	25.668	25.2541	0.023451	0.0281495	up	cyclic nucleotide-gated ion channel 4-like
XM_018629660.1	108855767	LOC108855767	15.8498	4.52961	1.807	0.040679	up	LIM domain-containing protein WLIM2b%2C
XM_018629661.1	108855767	LOC108855767	12.4226	2.96272	2.06797	0.00548158	up	LIM domain-containing protein WLIM2b%2C
XM_018629674.1	108855775	LOC108855775	4.09712	1.32718	1.62624	0.0386391	up	multiple organellar RNA editing factor 6%2C mitochondrial-like
XM_018629788.1	108855868	LOC108855868	7.95421	3.68371	1.11056	0.0111731	up	protoheme IX farnesyltransferase%2C mitochondrial-like
XM_018629800.1	108855877	LOC108855877	69.231	48.9824	0.499154	0.0285548	up	protein C2-DOMAIN ABA-RELATED 1-like%2C
XM_018629837.1	108855910	LOC108855910	7.53562	4.19062	0.846563	0.0346907	up	protein SGT1 homolog A
XM_018629896.1	108856159	LOC108856159	28.9036	26.4562	0.127644	0.0147754	up	ran-binding protein 10
XM_018630013.1	108856250	LOC108856250	7.01844	1.67218	2.06942	0.0203175	up	probable acyl-activating enzyme 16%2C chloroplastic
XM_018630092.1	108856319	LOC108856319	10.5934	3.16844	1.74132	0.00186454	up	thioredoxin-like protein 4B
XM_018630166.1	108856384	LOC108856384	9.13357	3.73605	1.28967	0.00837642	up	glutamine--fructose-6-phosphate aminotransferase [isomerizing] 2-like
XM_018630198.1	108856408	LOC108856408	7.72649	1.85678	2.05701	0.0415497	up	serine/threonine-protein kinase ATG1a
XM_018630224.1	108856431	LOC108856431	4.80327	4.00982	0.260478	0.0270226	up	NADH dehydrogenase [ubiquinone] iron-sulfur protein 6%2C mitochondrial-like
XM_018630259.1	108856457	LOC108856457	83.7425	27.854	1.58808	0.0199021	up	calvin cycle protein CP12-2%2C chloroplastic
XM_018630317.1	108856503	LOC108856503	3.76218	1.6204	1.21522	0.0223565	up	probable LRR receptor-like serine/threonine-protein kinase At5g63710%2C
XM_018630331.1	108856513	LOC108856513	24.4434	20.8308	0.230725	0.000734991	up	26S protease regulatory subunit 6A homolog
XM_018630343.1	108856519	LOC108856519	136.994	78.2925	0.807166	0.00137508	up	V-type proton ATPase subunit c1%2C
XM_018630357.1	108856530	LOC108856530	45.3846	14.3377	1.66239	0.0300605	up	LIM domain-containing protein WLIM2b-like
XM_018630403.1	108856569	LOC108856569	13.0935	10.1317	0.369968	0.00343697	up	serine/threonine protein phosphatase 2A 55 kDa regulatory subunit B alpha isoform-like%2C
XM_018630408.1	108856572	LOC108856572	159.357	68.6044	1.21589	0.00894207	up	fructose-1%2C6-bisphosphatase%2C cytosolic
XM_018630418.1	108856580	LOC108856580	5.66232	2.87397	0.978349	0.021977	up	transmembrane 9 superfamily member 1
XM_018630451.1	108856606	LOC108856606	130.824	106.435	0.297655	0.0398094	up	protein TIC 62%2C chloroplastic%2C
XM_018630481.1	108856631	LOC108856631	17.389	5.20858	1.73921	0.0132061	up	transcription factor TCP4-like
XM_018630490.1	108856642	LOC108856642	16.6091	4.97708	1.7386	0.0166901	up	transcription factor TCP4-like
XM_018630528.1	108856673	LOC108856673	3.68265	1.41266	1.38233	0.0145961	up	uncharacterized LOC108856673%2C
XM_018630552.1	108856690	LOC108856690	12.886	8.5409	0.593349	0.030146	up	GTP cyclohydrolase 1%2C
XM_018630577.1	108856711	LOC108856711	4.96959	4.19152	0.245652	0.0262333	up	probable rRNA-processing protein EBP2 homolog
XM_018630594.1	108856725	LOC108856725	3.37598	0.242717	3.79796	0.0317708	up	root phototropism protein 3%2C
XM_018630595.1	108856726	LOC108856726	38.5229	18.5033	1.05793	0.0476222	up	gamma-interferon-inducible lysosomal thiol reductase-like%2C
XM_018630600.1	108856730	LOC108856730	15.1227	6.89986	1.13208	0.0194749	up	NADPH-dependent 1-acyldihydroxyacetone phosphate reductase-like%2C
XM_018630717.1	108856823	LOC108856823	26.368	26.2288	0.00763866	0.0435319	up	protein YIPF1 homolog
XM_018630744.1	108856817	LOC108856817	17.6155	0.568828	4.95271	0.0233423	up	uncharacterized LOC108856817
XM_018630814.1	108856911	LOC108856911	7.40545	1.22658	2.59394	0.0261154	up	probable ADP-ribosylation factor GTPase-activating protein AGD11%2C
XM_018630845.1	108856937	LOC108856937	6.99507	2.24717	1.63823	0.0101948	up	GDSL esterase/lipase At1g28580-like
XM_018630883.1	108856969	LOC108856969	38.3096	36.299	0.0777761	0.0157333	up	adenylate kinase 4-like
XM_018630928.1	108857012	LOC108857012	13.5518	12.2207	0.149159	0.0338438	up	binding partner of ACD11 1%2C
XM_018631026.1	108857096	LOC108857096	9.62374	7.31553	0.395635	0.0314127	up	mRNA cap guanine-N7 methyltransferase 1%2C
XM_018631054.1	108857121	LOC108857121	2.36966	0	Inf	0.0231467	up	PHD finger protein At3g20280-like
XM_018631059.1	108857124	LOC108857124	6.99421	2.16279	1.69327	0.0484439	up	probable cytochrome c oxidase subunit 5C-1%2C
XM_018631064.1	108857129	LOC108857129	26.1659	3.61218	2.85675	0.0304421	up	protein LURP-one-related 12
XM_018631166.1	108857215	LOC108857215	6.63255	1.74059	1.92999	0.00213827	up	wound-induced protein 1
XM_018631312.1	108857333	LOC108857333	88.0092	67.0938	0.391475	0.0324415	up	UPF0548 protein At2g17695
XM_018631334.1	108857355	LOC108857355	10.4172	6.34034	0.716335	0.0350582	up	mediator of RNA polymerase II transcription subunit 6%2C
XM_018631504.1	108857511	LOC108857511	42.1617	15.3197	1.46054	0.0100079	up	uncharacterized LOC108857511
XM_018631535.1	108857544	LOC108857544	21.0662	7.6124	1.4685	0.0365757	up	uncharacterized LOC108857544%2C
XM_018631644.1	108857640	LOC108857640	7.62522	6.06473	0.330337	0.0240895	up	N-acetyltransferase 9-like protein
XM_018631669.1	108857660	LOC108857660	14.7107	10.5298	0.48238	0.0192135	up	casein kinase II subunit beta-3-like
XM_018631681.1	108857669	LOC108857669	14.1039	10.3392	0.447966	0.00805122	up	3-deoxy-manno-octulosonate cytidylyltransferase%2C mitochondrial-like
XM_018631735.1	108860650	-	5.05399	1.13741	2.15168	0.0178822	up	GATA transcription factor 4-like
XM_018631856.1	108857835	LOC108857835	12.1403	9.44878	0.361608	0.0424682	up	transmembrane protein 18-like
XM_018632511.1	108858606	LOC108858606	12.0202	2.55002	2.23688	0.0185841	up	uncharacterized LOC108858606
XM_018632535.1	108858644	LOC108858644	4.61793	2.0155	1.19611	0.0217435	up	flowering time control protein FPA-like
XM_018632870.1	108859027	LOC108859027	6.14529	1.84493	1.73591	0.0319266	up	arginine/serine-rich coiled-coil protein 2-like%2C
XM_018632878.1	108859032	LOC108859032	2.30657	1.18767	0.957612	0.00305506	up	uncharacterized LOC108859032
XM_018632880.1	108859035	LOC108859035	2.28353	0.772343	1.56395	0.0251712	up	rhomboid-like protein 20
XM_018632884.1	108859038	LOC108859038	6.58521	4.89149	0.428955	0.000437869	up	uncharacterized LOC108859038
XM_018632888.1	108859042	LOC108859042	14.0087	12.6747	0.144371	0.0320049	up	calmodulin-5
XM_018632926.1	108859078	LOC108859078	26.0806	3.1572	3.04625	0.0208619	up	hsp70 nucleotide exchange factor fes1
XM_018632953.1	108859107	LOC108859107	3.79229	1.89532	1.00063	0.0217852	up	uncharacterized LOC108859107
XM_018632954.1	108859108	LOC108859108	9.30533	6.16857	0.593121	0.0098902	up	uncharacterized LOC108859108
XM_018633020.1	108859161	LOC108859161	15.7511	0.859876	4.19518	0.00410001	up	RING-H2 finger protein ATL66-like
XM_018633047.1	108859185	LOC108859185	3.30884	0.919109	1.84802	0.021745	up	transcription factor E2FC-like
XM_018633168.1	108859278	LOC108859278	5.04865	2.81088	0.844875	0.00478613	up	uracil phosphoribosyltransferase%2C chloroplastic-like%2C
XM_018633240.1	108859346	LOC108859346	5.76138	3.95389	0.54314	0.0204715	up	sm-like protein LSM1B%2C
XM_018633248.1	108859353	LOC108859353	4.88941	1.27844	1.93527	0.0119353	up	polyadenylate-binding protein RBP47B-like
XM_018633334.1	108859433	LOC108859433	4.44262	3.28172	0.436958	0.0319417	up	polypyrimidine tract-binding protein homolog 1%2C
XM_018633349.1	108859446	LOC108859446	83.183	2.18604	5.24989	0.0241475	up	uncharacterized LOC108859446
XM_018633419.1	108859511	LOC108859511	20.2624	8.35084	1.27881	0.0195439	up	elicitor peptide 1-like
XM_018633468.1	108859559	LOC108859559	11.9863	7.82417	0.615373	0.00581721	up	mitochondrial import receptor subunit TOM40-1-like
XM_018633474.1	108859564	LOC108859564	5.35824	1.5139	1.82349	0.00665818	up	uncharacterized LOC108859564
XM_018633489.1	108859580	LOC108859580	33.8675	19.6386	0.786207	0.0331045	up	60S ribosomal protein L36-2
XM_018633598.1	108859690	LOC108859690	8.49606	3.93025	1.11217	0.0232013	up	aladin-like
XM_018633698.1	108859788	LOC108859788	207.672	17.2588	3.5889	0.00924045	up	delta-9 acyl-lipid desaturase 1-like
XM_018633703.1	108859792	LOC108859792	8.68788	4.81346	0.85193	0.0285916	up	WUSCHEL-related homeobox 1-like%2C
XM_018633743.1	108859833	LOC108859833	4.91444	2.84165	0.790298	0.0334756	up	auxin-responsive protein SAUR32-like
XM_018633794.1	108859894	LOC108859894	75.7156	19.3652	1.96712	0.0492569	up	transcription factor bHLH87
XM_018633892.1	108859989	LOC108859989	6.53583	1.97883	1.72372	0.0069075	up	uncharacterized LOC108859989%2C
XM_018633979.1	108860071	LOC108860071	10.6601	8.58701	0.311995	0.0137579	up	F-box/LRR-repeat protein At3g60040-like%2C
XM_018634184.1	108860286	LOC108860286	13.4872	4.96946	1.44043	0.00152238	up	protein LST8 homolog%2C
XM_018634185.1	108860286	LOC108860286	11.5426	4.24208	1.44412	0.0221257	up	protein LST8 homolog%2C
XM_018634191.1	108860290	LOC108860290	26.1264	8.35011	1.64564	0.0251926	up	uncharacterized LOC108860290
XM_018634263.1	108860341	LOC108860341	8.61972	5.98047	0.527382	0.020764	up	SEC14 cytosolic factor-like
XM_018634346.1	108860471	LOC108860471	135.07	5.06693	4.73645	0.00520536	up	NEP1-interacting protein-like 2
XM_018634365.1	108860497	LOC108860497	14.3346	10.5769	0.438581	0.0344685	up	uncharacterized LOC108860497
XM_018634737.1	108860884	LOC108860884	10.5536	7.22877	0.545912	0.0373847	up	protein FAM135B-like
XM_018634856.1	108861021	LOC108861021	59.9291	16.2365	1.88402	0.0286228	up	dnaJ homolog subfamily B member 6-like%2C
XM_018635018.1	108861191	LOC108861191	3.07382	0	Inf	0.00300154	up	protein EARLY FLOWERING 3-like%2C
XM_018635110.1	108861274	LOC108861274	56.9301	26.6946	1.09264	0.0189893	up	protein DJ-1 homolog D
XM_018635126.1	108861289	LOC108861289	7.97833	5.03241	0.664837	0.0278356	up	serine/threonine-protein kinase Nek2
XM_018635249.1	108861396	LOC108861396	16.7365	10.5544	0.665144	0.0431397	up	39S ribosomal protein L47%2C mitochondrial-like%2C
XM_018635325.1	108861460	LOC108861460	10.9749	3.70955	1.56489	0.0412241	up	ribosomal lysine N-methyltransferase 3
XM_018635328.1	108861463	LOC108861463	5.27393	4.36728	0.272143	0.040657	up	probable E3 ubiquitin-protein ligase RHC1A%2C
XM_018635363.1	108861490	LOC108861490	35.3147	20.9579	0.752777	0.0445416	up	protein TIME FOR COFFEE%2C
XM_018635382.1	108861506	LOC108861506	739.099	496.168	0.574941	0.0252619	up	phosphoglycerate kinase 1%2C chloroplastic
XM_018635385.1	108861508	LOC108861508	15.6451	7.74874	1.01368	0.0103306	up	DCN1-like protein 2
XM_018635388.1	108861511	LOC108861511	42.2669	7.70142	2.45633	0.041066	up	aspartyl protease family protein 2-like
XM_018635448.1	108861555	LOC108861555	27.5645	17.1625	0.683548	0.0293125	up	serine/threonine-protein kinase AtPK1/AtPK6
XM_018635531.1	108861628	LOC108861628	48.3758	9.08162	2.41326	0.0296846	up	protein disulfide isomerase-like 1-3
XM_018635594.1	108861666	LOC108861666	31.757	26.5453	0.258619	0.0463069	up	dihydroneopterin aldolase 1-like%2C
XM_018635640.1	108861705	LOC108861705	7.52443	3.37805	1.15539	0.034892	up	histone acetyltransferase HAC5-like
XM_018635820.1	108861847	LOC108861847	9.6998	3.95206	1.29535	0.00631457	up	uncharacterized LOC108861847
XM_018635828.1	108861856	LOC108861856	26.3567	2.95032	3.15922	0.0165001	up	probable mitochondrial adenine nucleotide transporter BTL1
XM_018635884.1	108861901	LOC108861901	129.487	21.9563	2.5601	0.0202628	up	mediator of RNA polymerase II transcription subunit 37f-like
XM_018635913.1	108861924	LOC108861924	2.2464	0.490342	2.19575	0.0178698	up	E3 ubiquitin-protein ligase ATL4-like
XM_018635962.1	108861936	LOC108861936	2.29839	0.957554	1.2632	0.0307839	up	DEAD-box ATP-dependent RNA helicase 42%2C
XM_018635975.1	108861972	LOC108861972	4.49485	3.12585	0.524025	0.0132203	up	uncharacterized LOC108861972%2C
XM_018636066.1	108862035	LOC108862035	5.10717	1.88811	1.43558	0.0297187	up	protein disulfide-isomerase 5-1%2C
XM_018636077.1	108862053	LOC108862053	20.9285	14.9567	0.48468	0.00664824	up	DNA gyrase subunit A%2C chloroplastic/mitochondrial
XM_018636133.1	108862099	LOC108862099	25.6735	21.305	0.269087	0.00916863	up	dnaJ homolog subfamily C member 2%2C
XM_018636202.1	108862159	LOC108862159	8.31024	4.85511	0.775388	0.0282383	up	protein transport protein Sec24-like At3g07100
XM_018636261.1	108862202	LOC108862202	135.638	91.2644	0.571641	0.0286606	up	photosystem I reaction center subunit V%2C chloroplastic-like
XM_018636310.1	108862243	LOC108862243	10.959	8.16025	0.425432	0.0221811	up	serine/threonine-protein kinase KIPK-like
XM_018636358.1	108862276	LOC108862276	20.3362	18.4579	0.139812	0.0140814	up	transmembrane protein 205
XM_018636373.1	108862290	LOC108862290	22.0635	1.81524	3.60343	0.0279198	up	dnaJ protein ERDJ3A
XM_018636434.1	108862337	LOC108862337	7.24402	5.0841	0.510797	0.00842802	up	putative calcium-transporting ATPase 11%2C plasma membrane-type
XM_018636479.1	108862374	LOC108862374	140.031	3.61072	5.27732	0.00911106	up	alpha-glucan water dikinase 1%2C chloroplastic
XM_018636541.1	108862420	LOC108862420	15.4964	5.13252	1.5942	0.0342827	up	prolyl 4-hydroxylase 2
XM_018636603.1	108862463	LOC108862463	24.9618	10.9561	1.18799	0.00385806	up	uncharacterized LOC108862463
XM_018636609.1	108862471	LOC108862471	2.27369	2.2391	0.0221149	0.0340079	up	thioredoxin H9-like
XM_018636648.1	108862470	LOC108862470	30.4806	11.866	1.36106	0.0352897	up	GDSL esterase/lipase At2g27360-like%2C
XM_018636706.1	108862545	LOC108862545	13.8374	5.66517	1.28838	0.0270773	up	coatomer subunit zeta-2%2C
XM_018636714.1	108862551	LOC108862551	2495.72	2140.71	0.221367	0.037479	up	beta carbonic anhydrase 1%2C chloroplastic
XM_018636721.1	108862559	LOC108862559	106.408	54.0944	0.976053	0.01732	up	uncharacterized LOC108862559
XM_018636724.1	108862561	LOC108862561	3.76835	2.93461	0.360765	0.0283407	up	diaminopimelate epimerase%2C chloroplastic-like%2C
XM_018636760.1	108862586	LOC108862586	12.6827	11.0939	0.193097	0.0444881	up	E3 SUMO-protein ligase MMS21-like
XM_018636765.1	108862588	LOC108862588	8.96217	2.43971	1.87714	0.0258922	up	endoribonuclease Dicer homolog 3-like%2C
XM_018636811.1	108862622	LOC108862622	52.7112	0.254731	7.69299	0.030415	up	meiotic recombination protein DMC1 homolog
XM_018636972.1	108862740	LOC108862740	55.6379	2.2465	4.63031	0.00607835	up	uncharacterized LOC108862740
XM_018636978.1	108862743	LOC108862743	791.558	704.535	0.168022	0.0452898	up	magnesium-protoporphyrin IX monomethyl ester [oxidative] cyclase%2C chloroplastic-like
XM_018636980.1	108862745	LOC108862745	2.94887	1.02267	1.52782	0.000399988	up	probable protein S-acyltransferase 4
XM_018636981.1	108862746	LOC108862746	4.57561	1.73245	1.40115	0.0296566	up	pentatricopeptide repeat-containing protein At1g10270-like
XM_018636994.1	108862763	LOC108862763	51.2518	10.2897	2.31641	0.0150706	up	probable pectate lyase 13
XM_018637013.1	108862777	LOC108862777	4.16615	3.04158	0.453894	0.0336158	up	phospholipase A-2-activating protein-like
XM_018637124.1	108862864	LOC108862864	41.2278	10.2404	2.00934	0.025401	up	acetyltransferase NSI
XM_018637128.1	108862867	LOC108862867	5.47955	2.56254	1.09648	0.0328295	up	beta-D-xylosidase 4
XM_018637136.1	108862874	LOC108862874	56.9525	26.6944	1.09322	0.042958	up	36.4 kDa proline-rich protein
XM_018637311.1	108863024	LOC108863024	3.72109	2.1812	0.770602	0.0332813	up	F-box protein At1g10780
XM_018637357.1	108863057	LOC108863057	1.47789	1.46392	0.0137048	0.00529058	up	MATH domain-containing protein At5g43560-like%2C
XM_018637391.1	108863084	LOC108863084	101.309	79.9667	0.341291	0.0335358	up	peptidyl-prolyl cis-trans isomerase CYP37%2C chloroplastic%2C
XM_018637410.1	108863097	LOC108863097	22.1046	15.4183	0.519705	0.0426381	up	ras-related protein RABG3f-like
XM_018637411.1	108863098	LOC108863098	150.879	74.175	1.02439	0.0198081	up	auxin-responsive protein IAA9
XM_018637458.1	108863136	LOC108863136	18.8589	8.67127	1.12093	0.022849	up	importin-11%2C
XM_018637513.1	108863180	LOC108863180	14.1409	11.0288	0.358598	0.0388012	up	protein CDC73 homolog
XM_018637620.1	108863251	LOC108863251	22.3062	12.7165	0.810744	0.00591669	up	vacuolar-sorting receptor 3-like
XM_018637764.1	108863368	LOC108863368	2.82847	0.815532	1.79421	0.0456286	up	protein FATTY ACID EXPORT 1%2C chloroplastic-like
XM_018637799.1	108863389	LOC108863389	426.772	61.6156	2.7921	0.0282825	up	uncharacterized LOC108863389
XM_018637875.1	108863446	LOC108863446	53.2718	28.5545	0.899651	0.0351539	up	ras-related protein RABD2a
XM_018637931.1	108863490	LOC108863490	34.6909	20.7521	0.741301	0.0337959	up	probable Xaa-Pro aminopeptidase P
XM_018637980.1	108863526	LOC108863526	17.8612	2.45544	2.86277	0.040142	up	short-chain type dehydrogenase/reductase
XM_018638018.1	108863555	LOC108863555	4.52886	1.34838	1.74793	0.0318601	up	DEAD-box ATP-dependent RNA helicase 51-like
XM_018638046.1	108863580	LOC108863580	10.3963	7.42592	0.485428	0.000848119	up	uncharacterized GTP-binding protein At5g64813
XR_001943444.1	108812154	LOC108812154	1.68442	0.901537	0.901794	0.00847042	up	probable transcription factor PosF21%2C
XR_001943581.1	108813691	LOC108813691	2.55075	1.54735	0.721122	0.0340879	up	uncharacterized LOC108813691%2C
XR_001943904.1	108816633	LOC108816633	3.82069	1.007	1.92377	0.0410028	up	citrate synthase 3%2C peroxisomal-like%2C
XR_001944716.1	108822159	LOC108822159	12.1089	2.72085	2.15394	0.00603311	up	E3 ubiquitin-protein ligase RHF1A-like
XR_001944717.1	108822433	LOC108822433	14.3851	2.03304	2.82286	0.0472805	up	uncharacterized LOC108822433
XR_001946775.1	108833928	LOC108833928	9.86588	2.50048	1.98024	0.0188497	up	protein indeterminate-domain 5%2C chloroplastic-like%2C
XR_001948947.1	108847342	LOC108847342	2.78456	1.48973	0.902398	0.0439708	up	2%2C3-dimethylmalate lyase%2C
XR_001949830.1	108854109	LOC108854109	2.03487	1.88969	0.106784	0.0262023	up	zinc finger protein ZOP1-like%2C
XR_001949974.1	108850635	LOC108850635	9.49781	4.96423	0.936024	0.0388592	up	putative pentatricopeptide repeat-containing protein At1g13630
XM_018577029.1	108805075	LOC108805075	8.59911	10.4074	-0.275347	0.0346641	down	uncharacterized LOC108805075%2C
XM_018577051.1	108805092	LOC108805092	1.74209	3.99298	-1.19665	0.00249921	down	patatin-like protein 7%2C
XM_018577082.1	108805113	LOC108805113	9.56006	10.4419	-0.127294	0.047762	down	3'%2C5'-nucleoside bisphosphate phosphatase
XM_018577139.1	108805167	-	4.12998	18.7019	-2.17898	0.0490219	down	uncharacterized LOC108805166
XM_018577224.1	108805234	LOC108805234	9.30679	22.7629	-1.29033	0.0101077	down	E3 ubiquitin-protein ligase At1g12760
XM_018577231.1	108805237	LOC108805237	24.6263	49.6498	-1.01159	0.0298143	down	basic transcription factor 3
XM_018577259.1	108805260	LOC108805260	7.07706	8.34162	-0.237177	0.0370824	down	BRISC complex subunit Abro1
XM_018577270.1	108805270	LOC108805270	55.9738	206.413	-1.88271	0.0404258	down	uncharacterized protein sll1770
XM_018577320.1	108805306	LOC108805306	3.06541	3.37333	-0.138094	0.0358713	down	calmodulin-binding receptor-like cytoplasmic kinase 3%2C
XM_018577394.1	108805372	LOC108805372	14.9752	22.9028	-0.612948	0.0202965	down	beta-glucosidase 16%2C
XM_018577449.1	108805408	LOC108805408	8.92817	23.5026	-1.39638	0.0385858	down	serine/threonine-protein kinase HT1-like%2C
XM_018577458.1	108805417	LOC108805417	37.4663	52.4226	-0.484596	0.0347461	down	galactokinase-like
XM_018577460.1	108805418	LOC108805418	0.0700413	2.42399	-5.11303	0.0198602	down	NAC domain-containing protein 78-like%2C
XM_018577471.1	108805422	LOC108805422	84.5855	90.2578	-0.093642	0.0410376	down	alanine--tRNA ligase
XM_018577528.1	108805605	LOC108805605	5.18721	7.08364	-0.449533	0.000531369	down	probable protein phosphatase 2C 27%2C
XM_018577654.1	108805724	LOC108805724	9.29857	12.052	-0.374189	0.0386318	down	threonine dehydratase biosynthetic%2C chloroplastic-like
XM_018577680.1	108805742	LOC108805742	12.2311	153.865	-3.65304	0.00949355	down	glutamyl-tRNA reductase 1%2C chloroplastic-like
XM_018577722.1	108805782	LOC108805782	1.48496	2.34252	-0.657632	0.0216998	down	leucine-rich repeat receptor-like protein kinase PEPR1
XM_018577739.1	108805796	LOC108805796	6.12222	6.88305	-0.168992	0.00932686	down	protein transport protein yos1-like
XM_018577894.1	108805905	LOC108805905	28.2084	41.111	-0.543398	0.00428192	down	aldose 1-epimerase
XM_018577904.1	108805881	LOC108805881	1.363	7.15009	-2.39118	0.024429	down	reticuline oxidase-like protein
XM_018577991.1	108805981	LOC108805981	3.15494	22.7602	-2.85083	0.046365	down	early light-induced protein 1%2C chloroplastic-like
XM_018577999.1	108805989	LOC108805989	71.2841	90.2366	-0.340131	0.0375719	down	60S ribosomal protein L6-1-like
XM_018578063.1	108806045	LOC108806045	0.449851	10.682	-4.56959	0.00430711	down	mitogen-activated protein kinase kinase kinase A-like
XM_018578109.1	108806084	LOC108806084	10.6164	28.4534	-1.42231	0.0221248	down	serine/arginine-rich SC35-like splicing factor SCL30A%2C
XM_018578181.1	108806146	LOC108806146	11.1575	28.4882	-1.35236	0.0111668	down	ubiquitin-conjugating enzyme E2 variant 1D%2C
XM_018578280.1	108806230	LOC108806230	5.28942	9.39175	-0.828284	0.0386702	down	F-box protein PP2-B1
XM_018578313.1	108806249	LOC108806249	0	5.9265	#NAME?	0.0392443	down	serine/arginine-rich splicing factor RSZ22A%2C
XM_018578491.1	108806390	LOC108806390	1.19611	17.9169	-3.9049	0.00670314	down	zinc finger A20 and AN1 domain-containing stress-associated protein 4
XM_018578544.1	108806425	LOC108806425	38.5679	39.9617	-0.0512149	0.025408	down	prefoldin subunit 6
XM_018578547.1	108806429	LOC108806429	4.08638	32.5617	-2.99428	0.00582338	down	flavin-dependent oxidoreductase FOX2
XM_018578704.1	108806560	LOC108806560	25.3162	40.5966	-0.681296	0.00902402	down	40S ribosomal protein S29
XM_018578744.1	108806591	LOC108806591	49.7187	59.7884	-0.266075	0.0474189	down	mitochondrial import receptor subunit TOM9-2
XM_018578750.1	108806598	LOC108806598	2.48115	5.56267	-1.16477	0.0296856	down	carbohydrate-binding X8 domain-containing protein
XM_018578769.1	108806613	LOC108806613	23.2818	32.5871	-0.485096	0.0236712	down	probable dual-specificity RNA methyltransferase RlmN
XM_018578782.1	108806620	LOC108806620	3.25549	4.8553	-0.576684	0.0211383	down	polyadenylate-binding protein RBP47A
XM_018578789.1	108806630	LOC108806630	25.8428	26.0914	-0.0138132	0.018836	down	cytochrome c-like
XM_018578807.1	108806642	LOC108806642	1.79566	3.52296	-0.97227	0.0305288	down	acyltransferase-like protein At3g26840%2C chloroplastic
XM_018578848.1	108806678	LOC108806678	5.8503	10.0989	-0.787622	0.0411218	down	calcium uniporter protein 5%2C mitochondrial-like
XM_018579017.1	108806821	LOC108806821	1.37523	4.53062	-1.72004	0.00137231	down	probable trehalose-phosphate phosphatase J
XM_018579041.1	108806839	LOC108806839	1.60991	6.43208	-1.9983	0.0369175	down	uncharacterized LOC108806839
XM_018579058.1	108806854	LOC108806854	150.302	240.576	-0.678624	0.0457839	down	60S ribosomal protein L27a-2
XM_018579070.1	108806865	LOC108806865	48.7076	82.1069	-0.753356	0.0349601	down	60S ribosomal protein L24-2
XM_018579105.1	108806896	LOC108806896	15.6107	154.266	-3.30482	0.039002	down	uncharacterized LOC108806896
XM_018579151.1	108806935	LOC108806935	24.0149	50.0056	-1.05816	0.0432242	down	28 kDa heat- and acid-stable phosphoprotein
XM_018579593.1	108807324	LOC108807324	3.45355	16.1553	-2.22585	0.0282351	down	bidirectional sugar transporter SWEET2-like
XM_018579686.1	108807403	LOC108807403	9.01575	131.786	-3.8696	0.019674	down	protein AIG2-like
XM_018579692.1	108807408	LOC108807408	1.97133	72.1937	-5.19463	0.0280775	down	inositol oxygenase 2%2C
XM_018579693.1	108807408	LOC108807408	0.342616	24.0153	-6.13122	0.0417233	down	inositol oxygenase 2%2C
XM_018579922.1	108809604	-	7.7258	72.0558	-3.22136	0.0227722	down	rop guanine nucleotide exchange factor 13-like
XM_018580175.1	108807948	LOC108807948	1.47491	1.72259	-0.223947	0.00705098	down	calcium-transporting ATPase 10%2C plasma membrane-type%2C
XM_018580221.1	108808013	LOC108808013	9.66879	66.2629	-2.7768	0.0280626	down	mitogen-activated protein kinase 17-like
XM_018580437.1	108808264	LOC108808264	20.1243	23.4296	-0.219394	0.0204817	down	triacylglycerol lipase 1
XM_018580568.1	108808413	LOC108808413	0.58395	2.2401	-1.93965	0.000853697	down	putative 12-oxophytodienoate reductase-like protein 2A
XM_018580913.1	108808814	LOC108808814	9.56777	13.7508	-0.523259	0.0030157	down	protein IQ-DOMAIN 14-like
XM_018580979.1	108808884	LOC108808884	5.98345	21.7837	-1.8642	0.0315665	down	LOB domain-containing protein 37-like
XM_018581032.1	108808926	LOC108808926	22.6213	30.0874	-0.411475	0.0413401	down	phosphoenolpyruvate carboxylase 2-like
XM_018581111.1	108808995	LOC108808995	344.317	688.704	-1.00014	0.0396553	down	aquaporin PIP1-2%2C
XM_018581167.1	108809043	LOC108809043	14.9085	17.6831	-0.246235	0.0410225	down	protein C2-DOMAIN ABA-RELATED 10
XM_018581238.1	108809104	LOC108809104	21.9475	30.787	-0.488267	0.0331317	down	scarecrow-like protein 5
XM_018581323.1	108809184	LOC108809184	11.105	25.2226	-1.1835	0.0491445	down	interferon-related developmental regulator 1-like
XM_018581324.1	108809188	LOC108809188	0.717376	4.26222	-2.5708	0.000978627	down	probable 6-phosphogluconolactonase 1%2C
XM_018581327.1	108809189	LOC108809189	24.1215	28.1239	-0.221477	0.0187777	down	uncharacterized protein At2g34160
XM_018581346.1	108809203	LOC108809203	39.8588	123.028	-1.62602	0.0269846	down	phospho-2-dehydro-3-deoxyheptonate aldolase 1%2C chloroplastic
XM_018581392.1	108809248	LOC108809248	11.9505	17.9321	-0.585477	0.022204	down	thylakoid lumenal 15 kDa protein 1%2C chloroplastic%2C
XM_018581422.1	108809246	LOC108809246	235.018	295.001	-0.32795	0.00603403	down	60S ribosomal protein L23-like
XM_018581458.1	108809310	LOC108809310	3.17679	5.81641	-0.872558	0.00971558	down	elongation of fatty acids protein 3-like
XM_018581548.1	108809409	LOC108809409	1.1056	2.93373	-1.4079	0.0429923	down	GDSL esterase/lipase CPRD49%2C
XM_018581608.1	108809467	LOC108809467	30.8362	35.504	-0.203358	0.0378387	down	developmentally-regulated G-protein 1
XM_018581615.1	108809477	LOC108809477	1.11777	3.99483	-1.83751	0.0219995	down	thioredoxin H1-like
XM_018582143.1	108810011	LOC108810011	0	17.3749	#NAME?	0.0417829	down	monosaccharide-sensing protein 1-like%2C
XM_018582843.1	108810753	LOC108810753	1.49157	5.67814	-1.92859	0.0208138	down	calcium uniporter protein 3%2C mitochondrial-like
XM_018583237.1	108811195	LOC108811195	3.5992	5.28653	-0.554646	0.0269174	down	formin-like protein 7%2C
XM_018583343.1	108811299	LOC108811299	52.991	77.8678	-0.555281	0.0289559	down	60S ribosomal protein L22-2-like
XM_018583556.1	108811502	LOC108811502	6.06235	8.72465	-0.525219	0.0291788	down	uncharacterized LOC108811502
XM_018583559.1	108811504	LOC108811504	24.9793	25.419	-0.025171	0.00251449	down	uncharacterized LOC108811504
XM_018583725.1	108811641	LOC108811641	107.675	120.107	-0.15763	0.0364174	down	sodium/pyruvate cotransporter BASS2%2C chloroplastic-like
XM_018583774.1	108811685	LOC108811685	2.30687	3.86854	-0.745854	0.00798424	down	RNA-binding protein 25%2C
XM_018583779.1	108811689	LOC108811689	3.52426	14.1247	-2.00282	0.028344	down	uncharacterized LOC108811689
XM_018583856.1	108811764	LOC108811764	0.540505	2.681	-2.31039	0.000288696	down	uncharacterized LOC108811764
XM_018583987.1	108811879	LOC108811879	3.31991	4.90629	-0.563488	0.0190903	down	F-box protein At1g61340
XM_018583990.1	108811882	LOC108811882	77.6523	96.9426	-0.320103	0.0316724	down	photosynthetic NDH subunit of lumenal location 1%2C chloroplastic
XM_018584008.1	108811901	LOC108811901	39.9292	93.7719	-1.23171	0.0279751	down	adenosylhomocysteinase 2
XM_018584029.1	108811915	LOC108811915	1.32045	2.80935	-1.0892	0.0242043	down	ultraviolet-B receptor UVR8-like
XM_018584104.1	108811975	LOC108811975	0.435763	2.31925	-2.41204	0.0351947	down	uncharacterized LOC108811975
XM_018584139.1	108812009	LOC108812009	1.88191	3.76673	-1.00112	0.00721236	down	uncharacterized LOC108812009%2C
XM_018584247.1	108812088	LOC108812088	13.2947	90.1269	-2.76111	0.0256202	down	mitogen-activated protein kinase 17-like
XM_018584257.1	108812087	LOC108812087	15.5975	44.3834	-1.5087	0.000757639	down	serpin-ZX%2C
XM_018584265.1	108812101	LOC108812101	40.5408	52.1011	-0.361941	0.00355569	down	succinate--CoA ligase [ADP-forming] subunit beta%2C mitochondrial
XM_018584283.1	108812115	LOC108812115	10.6441	25.1178	-1.23865	0.0427879	down	protein OBERON 1
XM_018584333.1	108812156	LOC108812156	1.0433	23.2813	-4.47994	0.0145876	down	B-box zinc finger protein 25%2C
XM_018584334.1	108812156	LOC108812156	0.170786	4.80192	-4.81335	0.0136722	down	B-box zinc finger protein 25%2C
XM_018584417.1	108812221	LOC108812221	38.244	48.5407	-0.343961	0.0471951	down	24-methylenesterol C-methyltransferase 2
XM_018584433.1	108812235	LOC108812235	1.43049	3.12427	-1.12701	0.0367417	down	WAT1-related protein At2g40900-like
XM_018584631.1	108812379	LOC108812379	22.1083	57.4756	-1.37836	0.0375437	down	inter alpha-trypsin inhibitor%2C heavy chain 4-like
XM_018584803.1	108812524	LOC108812524	22.0336	37.1415	-0.753325	0.000911037	down	40S ribosomal protein S30
XM_018584855.1	108812566	LOC108812566	12.8053	23.5105	-0.876569	0.0375071	down	amino acid transporter ANTL3
XM_018584863.1	108812573	LOC108812573	19.0626	38.6266	-1.01885	0.0362448	down	rho GTPase-activating protein 3
XM_018584865.1	108812575	LOC108812575	20.3708	85.2778	-2.06567	0.0335451	down	S-adenosylmethionine decarboxylase proenzyme 3-like
XM_018584868.1	108812579	LOC108812579	116.188	118.029	-0.0226805	0.0305433	down	H/ACA ribonucleoprotein complex subunit 1-like
XM_018584878.1	108812576	LOC108812576	11.3652	12.9606	-0.189512	0.0253813	down	uncharacterized LOC108812576%2C
XM_018584949.1	108812634	LOC108812634	9.8912	13.9381	-0.494819	0.0282522	down	arginine decarboxylase
XM_018585019.1	108812689	LOC108812689	0.206577	2.93097	-3.82663	0.0144139	down	3-ketoacyl-CoA thiolase 5%2C peroxisomal%2C
XM_018585109.1	108812761	LOC108812761	34.5879	78.59	-1.18408	0.0396958	down	adenosylhomocysteinase 2
XM_018585193.1	108812826	LOC108812826	17.2161	33.421	-0.957	0.045907	down	dynamin-like protein ARC5%2C
XM_018585433.1	108813014	LOC108813014	21.9157	74.3297	-1.76198	0.0432513	down	uncharacterized LOC108813014
XM_018585440.1	108813019	LOC108813019	76.5425	89.6939	-0.228749	0.0473078	down	phosphomethylpyrimidine synthase%2C chloroplastic%2C
XM_018585502.1	108813069	LOC108813069	15.4834	20.1182	-0.377777	0.00197962	down	uncharacterized LOC108813069
XM_018585594.1	108813133	LOC108813133	3.48482	15.1972	-2.12465	0.0144442	down	hydroxyacylglutathione hydrolase 1%2C mitochondrial%2C
XM_018585664.1	108813185	LOC108813185	5.87819	77.1116	-3.7135	0.0337918	down	protein CCA1%2C
XM_018585670.1	108813189	LOC108813189	72.6085	75.2125	-0.0508336	0.0107857	down	lipoyl synthase%2C mitochondrial
XM_018585700.1	108813211	LOC108813211	17.0566	18.4364	-0.112229	0.0156619	down	protein AUXIN SIGNALING F-BOX 2
XM_018585831.1	108813302	LOC108813302	122.082	204.178	-0.741976	0.0482212	down	40S ribosomal protein S18
XM_018585910.1	108813372	LOC108813372	23.0383	53.5543	-1.21697	0.0367692	down	protein PXR1
XM_018585919.1	108813380	LOC108813380	0.783488	28.5342	-5.18664	0.0200289	down	transcription factor HY5-like
XM_018585927.1	108813387	LOC108813387	1.37834	4.05394	-1.55639	0.000348081	down	protein DETOXIFICATION 19-like
XM_018585967.1	108813422	LOC108813422	24.1075	31.4068	-0.381595	0.0127709	down	probable protein phosphatase 2C 21
XM_018586073.1	108813500	LOC108813500	7.76713	9.05377	-0.221136	0.0475017	down	BAG family molecular chaperone regulator 8%2C chloroplastic
XM_018586097.1	108813519	LOC108813519	16.32	30.0562	-0.881017	0.0366205	down	plastidial pyruvate kinase 1%2C chloroplastic-like
XM_018586124.1	108813543	LOC108813543	15.9547	50.1708	-1.65287	0.0120831	down	cyclic dof factor 3
XM_018586162.1	108813575	LOC108813575	16.3177	48.9443	-1.5847	0.0321201	down	uncharacterized LOC108813575
XM_018586237.1	108813626	LOC108813626	17.5328	84.6406	-2.27129	0.00939896	down	root phototropism protein 2
XM_018586310.1	108813681	LOC108813681	2.0776	6.7968	-1.70994	0.0293952	down	transcription factor RF2b%2C
XM_018586412.1	108813765	LOC108813765	7.5927	9.60394	-0.339014	0.0359368	down	probable protein phosphatase 2C 22%2C
XM_018586421.1	108813770	LOC108813770	42.3679	73.1078	-0.787053	0.0469667	down	S-adenosylmethionine synthase 2-like
XM_018586449.1	108813794	LOC108813794	165.636	260.677	-0.654252	0.0214018	down	40S ribosomal protein S13-2-like
XM_018586456.1	108813800	LOC108813800	7.28473	11.323	-0.636304	0.00972605	down	4-coumarate--CoA ligase-like 9
XM_018586460.1	108813802	LOC108813802	32.3795	67.3958	-1.05758	0.0348661	down	60S ribosomal protein L7-3%2C
XM_018586471.1	108813808	LOC108813808	1.61194	3.51282	-1.12383	0.0216538	down	jasmonic acid-amido synthetase JAR1%2C
XM_018586490.1	108813820	LOC108813820	24.7576	35.1481	-0.505578	0.00967512	down	casein kinase 1-like protein 8%2C
XM_018586516.1	108813843	LOC108813843	5.23091	8.84492	-0.757789	0.0404209	down	E3 ubiquitin-protein ligase ORTHRUS 2-like%2C
XM_018586621.1	108814120	LOC108814120	8.56738	14.5828	-0.767344	0.0103189	down	probable protein phosphatase 2C 9
XM_018586634.1	108814131	LOC108814131	0.051558	8.04507	-7.28577	0.0195223	down	nitrate reductase [NADH]%2C clone PBNBR1412
XM_018586670.1	108814163	LOC108814163	0.080232	12.7911	-7.31674	0.0273983	down	uncharacterized J domain-containing protein C4H3.01%2C
XM_018586790.1	108814256	LOC108814256	42.5862	47.594	-0.160394	0.0458689	down	uncharacterized LOC108814256
XM_018586793.1	108814259	LOC108814259	5.7829	6.26557	-0.115653	0.0198434	down	homeobox-leucine zipper protein HAT14
XM_018586812.1	108814274	LOC108814274	38.1699	51.5233	-0.43279	0.00591681	down	uncharacterized LOC108814274
XM_018586886.1	108814335	LOC108814335	29.0594	38.3004	-0.398354	0.0430911	down	pyruvate dehydrogenase E1 component subunit beta-2%2C chloroplastic-like
XM_018586891.1	108814339	LOC108814339	66.1509	208.692	-1.65754	0.0200936	down	glucose-1-phosphate adenylyltransferase large subunit 1%2C chloroplastic
XM_018586911.1	108814356	LOC108814356	3.88877	15.8076	-2.02323	0.0194109	down	transcription factor TCP21-like
XM_018586917.1	108814362	LOC108814362	4.33564	61.6557	-3.82992	0.00657107	down	protein LNK4
XM_018586972.1	108814409	LOC108814409	148.645	150.556	-0.0184299	0.0206115	down	uncharacterized LOC108814409
XM_018587135.1	108814540	LOC108814540	3.05031	7.4819	-1.29445	0.0118061	down	cytochrome P450 94B3-like
XM_018587442.1	108814810	LOC108814810	6.65911	10.1319	-0.605503	0.028488	down	glycerol-3-phosphate dehydrogenase [NAD(+)] 1%2C chloroplastic
XM_018587524.1	108814883	LOC108814883	15.8021	51.4965	-1.70436	0.0153391	down	histone H3.3
XM_018587561.1	108814913	LOC108814913	5.7095	13.3499	-1.22539	0.0468709	down	J domain-containing protein required for chloroplast accumulation response 1
XM_018587580.1	108814926	LOC108814926	0.799282	67.3283	-6.39636	0.00452286	down	zinc finger protein CONSTANS-LIKE 1
XM_018587586.1	108814931	LOC108814931	0.268478	8.19482	-4.93184	0.0400767	down	protein REVEILLE 1
XM_018587623.1	108814968	LOC108814968	10.2964	14.3234	-0.476236	0.0275501	down	adenylosuccinate synthetase%2C chloroplastic-like
XM_018587651.1	108814995	LOC108814995	4.64141	6.06553	-0.386069	0.00371345	down	UPF0613 protein PB24D3.06c
XM_018587656.1	108814998	LOC108814998	9.15694	10.9117	-0.252936	0.0277853	down	increased DNA methylation 3
XM_018587756.1	108815085	LOC108815085	0.998604	5.06889	-2.34368	0.011507	down	ferredoxin--NADP reductase%2C root isozyme 2%2C chloroplastic%2C
XM_018588322.1	108815819	LOC108815819	2.08248	3.28681	-0.658385	0.0103579	down	auxin transporter-like protein 3
XM_018588442.1	108815647	LOC108815647	1.32163	6.06501	-2.19819	0.0429777	down	spermidine coumaroyl-CoA acyltransferase
XM_018588499.1	108815956	LOC108815956	13.6138	15.8383	-0.21835	0.0274346	down	RNA polymerase II transcriptional coactivator KIWI
XM_018588594.1	108816033	LOC108816033	16.0387	17.8549	-0.154756	0.0280104	down	NADH dehydrogenase [ubiquinone] 1 beta subcomplex subunit 2-like
XM_018588737.1	108816138	-	71.1012	128.787	-0.857042	0.0203931	down	DEAD-box ATP-dependent RNA helicase 58%2C chloroplastic-like%2C
XM_018588765.1	108816196	LOC108816196	4.11303	6.29409	-0.613798	0.0432515	down	uncharacterized LOC108816196
XM_018588767.1	108816194	LOC108816194	25.5101	32.8555	-0.365063	0.0137306	down	ribonuclease III domain-containing protein RNC1%2C chloroplastic
XM_018589040.1	108816464	LOC108816464	4.92505	8.20092	-0.735646	0.0326125	down	calcium-dependent protein kinase 7%2C
XM_018589456.1	108816896	LOC108816896	3.71983	8.16865	-1.13486	0.0458405	down	scarecrow-like protein 27
XM_018589475.1	108816912	LOC108816912	8.60656	10.183	-0.24265	0.0385647	down	dnaJ homolog subfamily B member 1
XM_018589504.1	108816937	LOC108816937	11.4948	16.8867	-0.554901	0.00978442	down	uncharacterized LOC108816937
XM_018589510.1	108816943	LOC108816943	19.0358	26.0512	-0.452635	0.0369224	down	acyl carrier protein%2C chloroplastic-like
XM_018589698.1	108817095	LOC108817095	6.89097	14.5568	-1.07892	2.07557e-05	down	probable mediator of RNA polymerase II transcription subunit 26c
XM_018589709.1	108817106	LOC108817106	7.48113	9.03595	-0.27242	0.0487199	down	SWI/SNF complex component SNF12 homolog%2C
XM_018589848.1	108817206	LOC108817206	38.0738	90.8468	-1.25464	0.0181934	down	40S ribosomal protein S7-3-like
XM_018589947.1	108817294	LOC108817294	96.6103	162.216	-0.747666	0.010148	down	GTP-binding protein TypA/BipA homolog
XM_018590023.1	108817357	LOC108817357	7.91801	33.3228	-2.0733	0.0181094	down	protein REVEILLE 4%2C
XM_018590053.1	108817386	LOC108817386	1.73639	5.9507	-1.77697	0.0127973	down	inactive beta-amylase 9-like
XM_018590066.1	108817394	LOC108817394	27.6954	31.5865	-0.189662	0.0298747	down	uncharacterized LOC108817394
XM_018590124.1	108817442	LOC108817442	83.8424	124.59	-0.57144	0.020053	down	40S ribosomal protein S6-2%2C
XM_018590147.1	108817457	LOC108817457	88.5764	98.2059	-0.148888	0.0322146	down	protein DELETION OF SUV3 SUPPRESSOR 1(I)-like
XM_018590156.1	108817461	LOC108817461	22.0277	35.037	-0.669559	0.0256064	down	ACT domain-containing protein ACR3
XM_018590218.1	108814427	LOC108814427	11.3374	295.712	-4.70504	0.0135468	down	dehydrin ERD10-like
XM_018590288.1	108817564	LOC108817564	11.514	21.4309	-0.896306	0.0456322	down	phosphoinositide phosphatase SAC4-like%2C
XM_018590314.1	108817584	LOC108817584	21.4253	38.8829	-0.859818	0.0145994	down	uncharacterized LOC108817584
XM_018590446.1	108817689	LOC108817689	81.4051	92.2362	-0.180215	0.0240863	down	uncharacterized hydrolase YugF%2C
XM_018590576.1	108817786	LOC108817786	15.4372	17.4378	-0.175805	0.0433805	down	ribonuclease II%2C chloroplastic/mitochondrial
XM_018590653.1	108817837	LOC108817837	2.52822	6.16276	-1.28546	0.000200831	down	cytochrome P450 94B3-like
XM_018590665.1	108817848	LOC108817848	3.92794	12.5036	-1.6705	0.0263397	down	BTB/POZ domain-containing protein POB1%2C
XM_018590699.1	108817878	LOC108817878	3.66168	6.30062	-0.782987	0.0401602	down	glucan endo-1%2C3-beta-glucosidase 10-like
XM_018590752.1	108817927	LOC108817927	5.94872	46.3145	-2.96081	0.0471636	down	S-adenosylmethionine decarboxylase proenzyme 2
XM_018590816.1	108817948	LOC108817948	2.08088	125.171	-5.91056	0.0185216	down	stem-specific protein TSJT1-like
XM_018590823.1	108817983	LOC108817983	0.526933	0.796863	-0.596714	0.0378421	down	trafficking protein particle complex subunit 8-like%2C
XM_018590858.1	108818011	LOC108818011	0.0143097	10.1204	-9.46606	0.00705033	down	60S ribosomal export protein NMD3%2C
XM_018590936.1	108818075	LOC108818075	4.27384	13.381	-1.64658	0.014286	down	protein CLT1%2C chloroplastic
XM_018590995.1	108818124	LOC108818124	4.19129	4.24715	-0.0190987	0.0481489	down	auxin response factor 1-like%2C
XM_018591072.1	108818176	LOC108818176	11.6606	12.8246	-0.137263	0.0283447	down	uncharacterized LOC108818176%2C
XM_018591094.1	108818197	LOC108818197	3.58627	6.86416	-0.936597	0.0272394	down	probable galacturonosyltransferase 15
XM_018591103.1	108818206	LOC108818206	51.838	75.9651	-0.551326	0.00191861	down	formate dehydrogenase%2C chloroplastic/mitochondrial
XM_018591136.1	108818237	LOC108818237	18.7586	20.0388	-0.0952436	0.00299898	down	very-long-chain 3-oxoacyl-CoA reductase 1
XM_018591273.1	108818325	LOC108818325	38.2421	97.3911	-1.34863	0.0111849	down	psbP domain-containing protein 5%2C chloroplastic
XM_018591305.1	108818348	LOC108818348	2.75236	3.39647	-0.303369	0.00454426	down	uncharacterized LOC108818348%2C
XM_018591307.1	108818349	LOC108818349	3.34387	3.58628	-0.10097	0.0166606	down	valine--tRNA ligase%2C chloroplastic/mitochondrial 2%2C
XM_018591405.1	108818433	LOC108818433	5.81646	5.9512	-0.0330391	0.0240418	down	yemanuclein-alpha-like%2C
XM_018591416.1	108818445	LOC108818445	8.76809	15.3624	-0.809067	0.00153982	down	vesicle-associated membrane protein 713
XM_018591443.1	108818468	LOC108818468	92.271	180.467	-0.96779	0.00405606	down	adenosine kinase 2
XM_018591519.1	108818524	LOC108818524	36.7161	49.1492	-0.420755	0.0127768	down	protein BTR1
XM_018591570.1	108818652	LOC108818652	36.4492	53.096	-0.542718	0.0437117	down	protein LOW PSII ACCUMULATION 1%2C chloroplastic%2C
XM_018591696.1	108818758	LOC108818758	10.4159	17.7808	-0.771538	0.0195247	down	uncharacterized LOC108818758
XM_018591717.1	108818779	LOC108818779	2.67533	5.44582	-1.02543	0.044445	down	glyceraldehyde-3-phosphate dehydrogenase GAPCP1%2C chloroplastic-like
XM_018591784.1	108818838	LOC108818838	5.74082	7.04209	-0.294747	0.0470285	down	protein PIN-LIKES 6
XM_018591797.1	108818850	LOC108818850	7.24635	15.4997	-1.09691	0.0446221	down	phosphatidylinositol 4-kinase gamma 5-like
XM_018591802.1	108818852	LOC108818852	7.31926	18.4482	-1.33371	0.0026482	down	uncharacterized LOC108818852%2C
XM_018591861.1	108818908	LOC108818908	103.401	147.917	-0.516533	0.045894	down	60S ribosomal protein L6-1
XM_018591905.1	108818944	LOC108818944	6.47022	8.56917	-0.40534	0.00903634	down	basic leucine zipper 19-like
XM_018591980.1	108818999	LOC108818999	6.94534	49.4144	-2.83082	0.00042866	down	V-type proton ATPase subunit c1
XM_018591981.1	108819000	LOC108819000	31.1053	44.7198	-0.523751	0.0165052	down	V-type proton ATPase subunit c1
XM_018592228.1	108819230	LOC108819230	29.3908	37.6123	-0.355838	0.0393177	down	60S ribosomal protein L10-1
XM_018592362.1	108819348	LOC108819348	1.45816	21.532	-3.88426	0.00708215	down	uncharacterized LOC108819348
XM_018592436.1	108819405	LOC108819405	2.35131	3.40062	-0.532336	0.0237748	down	ethylene-responsive transcription factor ERF054-like
XM_018592587.1	108819529	LOC108819529	0.51825	13.9611	-4.75162	0.0169493	down	uncharacterized LOC108819529
XM_018592602.1	108819544	LOC108819544	1.33035	9.32556	-2.80939	0.0122864	down	uncharacterized calcium-binding protein At1g02270-like
XM_018592825.1	108819797	LOC108819797	26.8516	38.0512	-0.502931	0.00973635	down	26S proteasome non-ATPase regulatory subunit 11 homolog
XM_018593099.1	108820116	LOC108820116	63.5929	86.273	-0.440044	0.0209805	down	40S ribosomal protein S6-1-like
XM_018593156.1	108820180	LOC108820180	8.57308	24.0497	-1.48813	0.00404219	down	uncharacterized LOC108820180
XM_018593487.1	108820527	LOC108820527	10.7001	33.1983	-1.63348	0.0159976	down	histone H3.2
XM_018593488.1	108820528	LOC108820528	10.3819	32.083	-1.62775	0.0188685	down	histone H3.2
XM_018593594.1	108820615	LOC108820615	32.0881	41.4957	-0.370924	0.0286095	down	pheophorbidase-like
XM_018593634.1	108820642	LOC108820642	12.2925	13.1718	-0.0996712	0.0416292	down	NADP-specific glutamate dehydrogenase
XM_018593707.1	108820705	LOC108820705	183.719	301.011	-0.712319	0.0370534	down	60S ribosomal protein L37-2-like
XM_018593777.1	108820767	LOC108820767	3.50579	12.167	-1.79517	0.00730649	down	probable aminotransferase TAT2
XM_018593848.1	108820835	LOC108820835	7.57014	13.0251	-0.7829	0.0341811	down	uncharacterized LOC108820835%2C
XM_018593949.1	108820918	LOC108820918	11.5196	46.1791	-2.00314	0.0449207	down	uncharacterized LOC108820918
XM_018594722.1	108821731	LOC108821731	5.60873	6.54191	-0.222038	0.0322754	down	protein SENSITIVITY TO RED LIGHT REDUCED 1
XM_018594725.1	108821736	LOC108821736	19.119	104.776	-2.45423	0.0331803	down	serine/threonine-protein kinase STY46%2C
XM_018594763.1	108821767	LOC108821767	20.4136	29.5436	-0.533314	0.00271739	down	probable histone H2AXa
XM_018594882.1	108821892	LOC108821892	818.685	1017.79	-0.314066	0.0246218	down	photosystem I subunit O
XM_018594896.1	108821904	LOC108821904	2.23123	2.92941	-0.392769	0.0245641	down	thiol-disulfide oxidoreductase LTO1-like%2C
XM_018594925.1	108821930	LOC108821930	2.54696	4.37023	-0.778933	0.00121916	down	serine/threonine-protein kinase HT1-like%2C
XM_018595073.1	108822063	LOC108822063	0.320231	4.93689	-3.94642	0.0370984	down	B-box zinc finger protein 19%2C
XM_018595075.1	108822064	LOC108822064	7.25248	48.8385	-2.75147	0.00252569	down	V-type proton ATPase subunit c1
XM_018595136.1	108822116	LOC108822116	2.13102	4.49102	-1.0755	0.0162405	down	coatomer subunit beta-1-like%2C
XM_018595212.1	108822185	LOC108822185	188.881	231.694	-0.294746	0.00774989	down	pyrophosphate-energized vacuolar membrane proton pump 1-like
XM_018595244.1	108822213	LOC108822213	29.6519	46.2486	-0.641282	0.0207532	down	rac-like GTP-binding protein ARAC4%2C
XM_018595254.1	108822221	LOC108822221	10.8037	13.7558	-0.348519	0.0188933	down	uncharacterized LOC108822221
XM_018595268.1	108822237	LOC108822237	273.223	402.512	-0.558952	0.0457784	down	nucleoside diphosphate kinase 1-like
XM_018595381.1	108822323	LOC108822323	6.08124	8.51444	-0.485546	0.0492201	down	NAP1-related protein 2%2C
XM_018595508.1	108822437	LOC108822437	16.7396	17.4916	-0.0634002	0.0445562	down	eukaryotic peptide chain release factor subunit 1-2
XM_018595528.1	108822451	LOC108822451	17.6901	21.0087	-0.248046	0.0262296	down	ABC transporter F family member 4-like%2C
XM_018595535.1	108822455	LOC108822455	2.86424	7.58234	-1.40449	0.0301691	down	TPR repeat-containing thioredoxin TTL1%2C
XM_018595553.1	108822466	LOC108822466	6.65995	11.1921	-0.748895	0.040806	down	MACPF domain-containing protein CAD1
XM_018595602.1	108822499	LOC108822499	4.19058	7.16519	-0.773855	0.0342961	down	2-alkenal reductase (NADP(+)-dependent)
XM_018595668.1	108822553	LOC108822553	55.6921	59.7399	-0.101223	0.00808795	down	protein TIC110%2C chloroplastic
XM_018595737.1	108822615	LOC108822615	4.35541	7.64801	-0.812276	0.00868936	down	serine/threonine-protein kinase HT1-like%2C
XM_018595772.1	108822642	LOC108822642	3.15955	3.38509	-0.0994767	0.0324581	down	DNA-directed RNA polymerase II subunit 2-like%2C
XM_018595793.1	108822658	LOC108822658	14.929	16.8633	-0.175769	0.0231967	down	AT-rich interactive domain-containing protein 6-like%2C
XM_018595941.1	108822779	LOC108822779	13.5207	19.9309	-0.559837	0.00355383	down	uncharacterized LOC108822779
XM_018595959.1	108822793	LOC108822793	130.107	160.735	-0.30498	0.0334164	down	nucleoside diphosphate kinase III%2C chloroplastic/mitochondrial-like
XM_018596039.1	108822851	LOC108822851	4.61854	6.22208	-0.429959	0.000568341	down	glucose-induced degradation protein 8 homolog%2C
XM_018596044.1	108822857	LOC108822857	5.50458	8.31541	-0.595155	0.0277152	down	protein indeterminate-domain 7-like
XM_018596142.1	108822932	LOC108822932	0	2.39992	#NAME?	0.0200458	down	keratinocyte-associated protein 2-like%2C
XM_018596230.1	108823007	LOC108823007	6.07928	10.8765	-0.839243	0.0335396	down	DCN1-like protein 4%2C
XM_018596320.1	108823073	LOC108823073	33.6816	50.4965	-0.584221	0.031536	down	20 kDa chaperonin%2C chloroplastic-like%2C
XM_018596524.1	108823342	LOC108823342	1.00803	9.93584	-3.3011	0.0249682	down	probable choline kinase 1
XM_018596529.1	108823349	LOC108823349	8.04573	15.0348	-0.902014	0.0437105	down	probable E3 ubiquitin-protein ligase RHG1A
XM_018596536.1	108823354	LOC108823354	68.9563	140.834	-1.03024	0.0354656	down	actin-depolymerizing factor 3-like
XM_018596566.1	108823381	LOC108823381	1359.21	3225.71	-1.24685	0.0263493	down	chlorophyll a-b binding protein 5%2C chloroplastic
XM_018596617.1	108823420	LOC108823420	33.728	59.5928	-0.821194	0.0182023	down	60S ribosomal protein L13a-2-like
XM_018596644.1	108823441	LOC108823441	10.6951	13.9729	-0.385686	0.0164248	down	serine/threonine-protein kinase STY8
XM_018596646.1	108823444	LOC108823444	5.29979	26.8818	-2.34262	0.0254973	down	sulfate transporter 2.2
XM_018596662.1	108823451	LOC108823451	7.41842	38.7347	-2.38444	0.0104198	down	dehydrogenase/reductase SDR family member 12-like
XM_018596716.1	108823495	LOC108823495	5.85052	10.5164	-0.846003	0.0457661	down	transcription termination factor MTERF4%2C chloroplastic-like%2C
XM_018596757.1	108823530	LOC108823530	91.7022	233.846	-1.35053	0.000654942	down	beta carbonic anhydrase 4-like%2C
XM_018596776.1	108823545	LOC108823545	16.2329	51.9852	-1.67918	0.00630713	down	K(+) efflux antiporter 3%2C chloroplastic
XM_018596791.1	108823556	LOC108823556	0.877569	1.82691	-1.05782	0.0430185	down	GATA transcription factor 27-like%2C
XM_018596851.1	108823608	LOC108823608	24.8922	48.8345	-0.972207	0.00664645	down	thiosulfate/3-mercaptopyruvate sulfurtransferase 1%2C mitochondrial%2C
XM_018596887.1	108823635	LOC108823635	1.19036	2.6825	-1.17218	0.0396183	down	probable LRR receptor-like serine/threonine-protein kinase At5g59680
XM_018596947.1	108823680	LOC108823680	5.68502	26.1782	-2.20313	0.0335587	down	cytochrome P450 81D11-like
XM_018596969.1	108823702	LOC108823702	0	6.02986	#NAME?	0.00861136	down	nucleosome assembly protein 1%3B2-like
XM_018596998.1	108823724	LOC108823724	22.1758	99.0494	-2.15917	0.00952898	down	mitochondrial carnitine/acylcarnitine carrier-like protein
XM_018597038.1	108823758	LOC108823758	66.9962	139.884	-1.06208	0.0147062	down	nascent polypeptide-associated complex subunit alpha-like protein 4%2C
XM_018597055.1	108823774	LOC108823774	0.169969	1.47344	-3.11584	0.0423796	down	uncharacterized LOC108823774%2C
XM_018597074.1	108823792	LOC108823792	485.314	1656.52	-1.77117	0.0385235	down	ferredoxin%2C leaf L-A-like
XM_018597103.1	108823820	LOC108823820	15.2149	27.2465	-0.840589	0.041114	down	acyl carrier protein 3%2C chloroplastic-like
XM_018597118.1	108823835	LOC108823835	18.6801	605.48	-5.0185	0.00740075	down	inositol oxygenase 2-like
XM_018597240.1	108823925	LOC108823925	12.1208	22.3728	-0.884265	0.0424737	down	trehalose-phosphate phosphatase A-like%2C
XM_018597295.1	108823976	LOC108823976	10.4344	11.7492	-0.171218	0.0345296	down	alpha N-terminal protein methyltransferase 1-like
XM_018597363.1	108824033	LOC108824033	8.97042	10.7452	-0.260448	0.00746457	down	calcineurin B-like protein 2
XM_018597409.1	108824044	LOC108824044	3.99789	12.0775	-1.59501	0.00579902	down	4-substituted benzoates-glutamate ligase GH3.12-like%2C
XM_018597604.1	108824229	LOC108824229	5.37407	7.35534	-0.452778	0.0326606	down	uncharacterized LOC108824229
XM_018597611.1	108824237	LOC108824237	1.79771	5.78584	-1.68636	0.00948285	down	probable calcium-binding protein CML10
XM_018597733.1	108824322	LOC108824322	0.467422	6.84755	-3.87279	0.0261173	down	serine decarboxylase-like
XM_018598186.1	108824796	LOC108824796	105.685	118.96	-0.1707	0.0208396	down	upstream activation factor subunit UAF30
XM_018598258.1	108824884	LOC108824884	3.3632	10.6457	-1.66236	0.0222959	down	oligopeptide transporter 1
XM_018598322.1	108824962	LOC108824962	72.3399	109.432	-0.597172	0.0250885	down	40S ribosomal protein S10-1-like
XM_018598541.1	108825219	LOC108825219	4.41935	6.27404	-0.505561	0.0293706	down	EIN3-binding F-box protein 2-like
XM_018598709.1	108825415	LOC108825415	256.164	416.219	-0.700276	0.0108747	down	fructose-bisphosphate aldolase 2%2C chloroplastic
XM_018598850.1	108825541	LOC108825541	1.8827	3.09148	-0.715496	0.0483208	down	NEDD8-specific protease 1-like%2C
XM_018598862.1	108825550	LOC108825550	2.42384	2.73073	-0.17199	0.0227566	down	CLIP-associated protein-like
XM_018598881.1	108825568	LOC108825568	8.2892	9.7693	-0.237021	0.00969706	down	uncharacterized protein At4g00950
XM_018598983.1	108825655	LOC108825655	11.7182	17.6132	-0.587909	0.0242202	down	adenosine deaminase-like protein
XM_018598984.1	108825656	LOC108825656	0.400877	3.13444	-2.96697	0.00364413	down	WD repeat-containing protein RUP2
XM_018599063.1	108825717	LOC108825717	0.390422	13.4067	-5.10178	0.0160206	down	LOB domain-containing protein 37-like
XM_018599086.1	108825736	LOC108825736	30.9338	44.2016	-0.514915	0.0259578	down	40S ribosomal protein S20-2
XM_018599108.1	108825755	LOC108825755	3.82215	4.32261	-0.17752	0.0260772	down	NDR1/HIN1-like protein 12
XM_018599125.1	108825776	LOC108825776	1.23872	3.41089	-1.4613	0.0129773	down	uncharacterized LOC108825776
XM_018599244.1	108825884	LOC108825884	1.03916	12.4225	-3.57946	0.0318781	down	translocon-associated protein subunit beta-like%2C
XM_018599282.1	108825922	LOC108825922	12.3534	15.0234	-0.282296	0.0308018	down	angio-associated migratory cell protein-like
XM_018599324.1	108825958	LOC108825958	0.837701	4.55896	-2.4442	0.0207156	down	protein C2-DOMAIN ABA-RELATED 9
XM_018599408.1	108826025	LOC108826025	1.03368	1.04948	-0.0218785	0.0223795	down	potassium channel KAT2%2C
XM_018599574.1	108826191	LOC108826191	1.80347	4.19118	-1.21658	0.038992	down	transcription factor bHLH28-like
XM_018599648.1	108826256	LOC108826256	6.0731	52.2961	-3.1062	0.0493056	down	uncharacterized LOC108826256
XM_018599795.1	108826410	LOC108826410	0.850439	15.5208	-4.18985	0.0465778	down	uncharacterized LOC108826410
XM_018599971.1	108826591	LOC108826591	5.52895	6.37958	-0.206456	0.033282	down	protein-tyrosine-phosphatase PTP1-like
XM_018600187.1	108826839	LOC108826839	2.14681	3.24605	-0.596486	0.0442922	down	plant UBX domain-containing protein 4-like
XM_018600258.1	108826915	LOC108826915	25.782	55.353	-1.1023	0.0317507	down	two pore calcium channel protein 1%2C
XM_018600452.1	108827100	LOC108827100	10.7209	13.0419	-0.282732	0.0341725	down	tobamovirus multiplication protein 3-like
XM_018600608.1	108827245	LOC108827245	26.529	27.4164	-0.047466	0.0459266	down	uncharacterized LOC108827245
XM_018600808.1	108827415	LOC108827415	16.5715	24.8572	-0.584956	0.0153295	down	pyruvate dehydrogenase E1 component subunit alpha-2%2C mitochondrial-like
XM_018601036.1	108827596	LOC108827596	9.54194	14.5375	-0.607429	0.022314	down	bifunctional nuclease 2
XM_018601217.1	108827738	LOC108827738	26.0728	219.733	-3.07513	0.0110221	down	nitrate reductase [NADH]%2C clone PBNBR1405
XM_018601264.1	108827782	LOC108827782	8.55922	8.67484	-0.0193568	0.0369892	down	subtilisin inhibitor CLSI-II-like
XM_018601342.1	108827841	LOC108827841	11.8166	12.4394	-0.0741039	0.018361	down	uncharacterized LOC108827841%2C
XM_018601343.1	108827842	LOC108827842	19.0966	23.4432	-0.295857	0.0210519	down	3-oxoacyl-[acyl-carrier-protein] synthase I%2C chloroplastic-like
XM_018601370.1	108827870	LOC108827870	8.02792	9.62492	-0.261747	0.00978168	down	ETHYLENE INSENSITIVE 3-like 3 protein
XM_018601371.1	108827871	LOC108827871	11.1932	14.5853	-0.38189	0.0351851	down	suppressor of mec-8 and unc-52 protein homolog 1
XM_018601387.1	108827878	LOC108827878	15.8148	26.3469	-0.736357	0.00478318	down	G-box-binding factor 2%2C
XM_018601390.1	108827879	LOC108827879	19.0298	23.4597	-0.301922	0.0296439	down	mitochondrial adenine nucleotide transporter ADNT1
XM_018601393.1	108827882	LOC108827882	15.9706	51.5324	-1.69006	0.00374414	down	probable serine/threonine-protein kinase At1g01540%2C
XM_018601394.1	108827882	LOC108827882	33.9169	55.5081	-0.710696	0.00835471	down	probable serine/threonine-protein kinase At1g01540%2C
XM_018601445.1	108827926	LOC108827926	13.3069	53.776	-2.01479	0.0194306	down	UPF0051 protein ABCI8%2C chloroplastic
XM_018601446.1	108827927	LOC108827927	1.59135	8.23432	-2.3714	0.0203808	down	sugar transporter ERD6-like 15%2C
XM_018601479.1	108827950	LOC108827950	58.1012	129.834	-1.16003	0.0180769	down	glutathione synthetase%2C chloroplastic
XM_018601741.1	108828148	LOC108828148	7.92871	23.6919	-1.57923	0.0245707	down	uncharacterized LOC108828148
XM_018601765.1	108828171	LOC108828171	0	2.22492	#NAME?	0.000116777	down	calcium-dependent protein kinase 22-like%2C
XM_018601918.1	108828283	LOC108828283	2.25102	15.0414	-2.74029	0.033307	down	beta-carotene isomerase D27%2C chloroplastic-like
XM_018601940.1	108828299	LOC108828299	4.09368	57.8666	-3.82126	0.010797	down	protein NRT1/ PTR FAMILY 3.1
XM_018602108.1	108828417	LOC108828417	2.28598	6.71183	-1.55389	0.0333957	down	myb family transcription factor EFM-like%2C
XM_018602219.1	108828500	LOC108828500	6.694	31.153	-2.21843	0.0408951	down	uncharacterized protein At4g22758-like
XM_018602266.1	108828538	LOC108828538	16.8206	66.4178	-1.98134	0.000129075	down	probable sodium-coupled neutral amino acid transporter 6
XM_018602348.1	108828605	LOC108828605	27.1929	32.0522	-0.237192	0.0423691	down	proteasome subunit alpha type-1-A
XM_018602459.1	108828701	LOC108828701	36.1506	47.1171	-0.382231	0.0177185	down	26S proteasome non-ATPase regulatory subunit 14 homolog
XM_018602470.1	108828712	LOC108828712	15.8733	17.4371	-0.135559	0.0151438	down	single-stranded DNA-binding protein%2C mitochondrial%2C
XM_018602492.1	108828728	LOC108828728	11.963	20.0069	-0.741914	0.0364589	down	uncharacterized LOC108828728
XM_018602501.1	108828733	LOC108828733	13.2999	22.0139	-0.726998	0.0173124	down	uncharacterized LOC108828733
XM_018602690.1	108829008	LOC108829008	13.9436	84.6737	-2.60231	0.0201649	down	AP2/ERF and B3 domain-containing transcription repressor TEM1
XM_018602714.1	108829055	LOC108829055	6.52974	8.59914	-0.397165	0.027803	down	uncharacterized LOC108829055%2C
XM_018602882.1	108829221	LOC108829221	11.9749	25.3569	-1.08236	0.0366116	down	phosphatidylinositol 4-kinase gamma 7-like
XM_018602892.1	108829228	LOC108829228	12.8172	19.0383	-0.570827	0.0242293	down	sm-like protein LSM7
XM_018602989.1	108829326	LOC108829326	47.8463	231.146	-2.27232	0.0478371	down	dehydrin ERD10-like
XM_018603078.1	108829422	LOC108829422	0.833252	2.4466	-1.55396	0.0418902	down	UBP1-associated protein 2A-like%2C
XM_018603342.1	108829745	LOC108829745	4.50776	6.12244	-0.441696	0.0291008	down	GATA transcription factor 11-like
XM_018603362.1	108829763	LOC108829763	0.613511	0.81108	-0.402754	0.0343188	down	uncharacterized LOC108829763
XM_018603368.1	108829770	LOC108829770	4.49156	7.35601	-0.711709	0.0415347	down	40S ribosomal protein S18
XM_018603415.1	108829824	LOC108829824	47.458	103.756	-1.12847	0.0261911	down	uncharacterized LOC108829824%2C
XM_018603561.1	108829872	LOC108829872	3.51389	12.326	-1.81057	0.0303459	down	transcription factor MYB34-like%2C
XM_018603676.1	108830067	LOC108830067	0.164518	2.45421	-3.89894	0.0147402	down	WAT1-related protein At1g70260-like
XM_018604007.1	108830410	LOC108830410	2.77664	3.49832	-0.333323	0.0414367	down	methionyl-tRNA formyltransferase-like
XM_018604073.1	108830482	LOC108830482	17.8669	22.6426	-0.341753	0.0233457	down	eukaryotic translation initiation factor 3 subunit A
XM_018604125.1	108830532	LOC108830532	471.687	728.766	-0.627624	0.0426279	down	50S ribosomal protein L1%2C chloroplastic
XM_018604244.1	108830650	LOC108830650	1.33835	1.7015	-0.346348	0.0469256	down	cysteine proteinase RD21A-like
XM_018604287.1	108830689	LOC108830689	13.0463	13.4446	-0.043386	0.0299349	down	serine/arginine-rich splicing factor SR45-like
XM_018604318.1	108830723	LOC108830723	3.08747	8.07494	-1.38703	0.0279357	down	protein transport protein Sec61 subunit beta-like
XM_018604422.1	108830852	LOC108830852	353.772	408.916	-0.208984	0.0260968	down	uncharacterized LOC108830852
XM_018604425.1	108830855	LOC108830855	40.4566	145.352	-1.84511	0.00584282	down	mitochondrial carnitine/acylcarnitine carrier-like protein
XM_018604513.1	108830944	LOC108830944	19.0195	48.986	-1.36489	0.0180124	down	2%2C3-bisphosphoglycerate-independent phosphoglycerate mutase 1
XM_018604768.1	108831210	LOC108831210	0	7.33672	#NAME?	0.015942	down	uncharacterized LOC108831210%2C
XM_018604769.1	108831210	LOC108831210	0	12.5736	#NAME?	0.0209146	down	uncharacterized LOC108831210%2C
XM_018604997.1	108831448	LOC108831448	0.595235	1.22451	-1.04068	0.00503255	down	probable nucleoside diphosphate kinase 5%2C
XM_018605214.1	108831684	LOC108831684	4.47794	7.78502	-0.797863	0.0458261	down	zinc finger BED domain-containing protein DAYSLEEPER-like
XM_018605217.1	108831686	LOC108831686	0.298648	1.02556	-1.77989	0.0197775	down	receptor-like protein 12
XM_018605407.1	108831903	LOC108831903	1.34142	4.1657	-1.6348	0.00395592	down	WAT1-related protein At1g70260-like
XM_018605448.1	108831955	LOC108831955	12.2703	43.0696	-1.8115	0.0375513	down	40S ribosomal protein S5-1-like%2C
XM_018605468.1	108831975	LOC108831975	9.14701	10.6828	-0.22391	0.0387113	down	FAM10 family protein At4g22670-like
XM_018605517.1	108832026	LOC108832026	0.107251	14.0855	-7.03707	0.0102524	down	nitrate reductase [NADH]%2C clone PBNBR1412-like
XM_018605887.1	108832400	LOC108832400	3.8125	5.81136	-0.608138	0.00939453	down	calmodulin-like protein 1
XM_018605908.1	108832418	LOC108832418	2.29472	4.62724	-1.01183	0.0119007	down	PXMP2/4 family protein 4-like
XM_018606167.1	108832712	LOC108832712	1.58959	3.92541	-1.30419	0.0125184	down	lysine-specific demethylase JMJ706-like%2C
XM_018606327.1	108832871	LOC108832871	18.7104	27.0326	-0.53086	0.0383408	down	methylenetetrahydrofolate reductase 2%2C
XM_018606371.1	108832921	LOC108832921	0.357773	1.71533	-2.26137	0.0418026	down	proline-rich protein 2
XM_018606386.1	108832934	LOC108832934	0.904726	6.48551	-2.84167	0.0293844	down	serine/arginine-rich splicing factor SC35-like%2C
XM_018606581.1	108833118	LOC108833118	2.36977	4.99751	-1.07647	0.000339863	down	ergosterol biosynthetic protein 28
XM_018606962.1	108833554	LOC108833554	3.64934	4.60075	-0.334232	0.0156025	down	50S ribosomal protein L9-like
XM_018607036.1	108833625	LOC108833625	0.692306	35.2559	-5.67031	0.00972657	down	uncharacterized LOC108833625
XM_018607115.1	108833708	LOC108833708	18.4427	23.0094	-0.319175	0.0460539	down	THO complex subunit 4A-like
XM_018607150.1	108833743	LOC108833743	18.621	24.4649	-0.393786	0.0126673	down	60S ribosomal protein L18-2
XM_018607274.1	108833879	LOC108833879	11.819	20.6225	-0.803111	0.018764	down	heat shock factor-binding protein 1-like
XM_018607423.1	108834057	LOC108834057	0.0704337	2.43754	-5.11301	0.0161929	down	putative expansin-B2
XM_018607467.1	108834106	LOC108834106	26.0219	30.0218	-0.206283	0.0494771	down	ubiquitin-conjugating enzyme E2 36-like
XM_018607562.1	108834216	LOC108834216	18.0915	38.2752	-1.0811	0.0318032	down	transcription termination factor MTERF6%2C chloroplastic/mitochondrial-like
XM_018607618.1	108834278	LOC108834278	0.824525	2.12052	-1.36279	0.00979407	down	protein BASIC PENTACYSTEINE6-like%2C
XM_018607689.1	108834354	LOC108834354	35.2281	65.929	-0.904187	0.037057	down	histone H4
XM_018607753.1	108834422	LOC108834422	18.0438	93.029	-2.36618	0.0307669	down	fructose-bisphosphate aldolase 1%2C chloroplastic-like
XM_018607992.1	108834665	LOC108834665	43.5948	129.723	-1.57321	0.042934	down	50S ribosomal protein L34%2C chloroplastic-like
XM_018608193.1	108834875	LOC108834875	0.35478	13.2884	-5.2271	0.0213437	down	BTB/POZ and TAZ domain-containing protein 5-like
XM_018608209.1	108834895	LOC108834895	13.444	23.6611	-0.815552	0.0354327	down	mitochondrial Rho GTPase 1-like
XM_018608225.1	108834911	LOC108834911	82.1919	161.835	-0.97746	0.0294863	down	omega-6 fatty acid desaturase%2C chloroplastic-like
XM_018608351.1	108835044	LOC108835044	180.746	192.675	-0.0922122	0.0317101	down	50S ribosomal protein 5%2C chloroplastic-like
XM_018608449.1	108835161	LOC108835161	3.28026	5.79908	-0.822016	0.0200902	down	uncharacterized LOC108835161
XM_018608560.1	108835198	LOC108835198	8.89604	9.84078	-0.145609	0.0369562	down	glyoxylate/succinic semialdehyde reductase 2%2C chloroplastic%2C
XM_018608651.1	108835391	LOC108835391	1.85743	6.78369	-1.86876	0.00865093	down	RHOMBOID-like protein 4
XM_018608744.1	108835499	LOC108835499	6.58656	6.97903	-0.0835013	0.0491766	down	arabinogalactan peptide 22
XM_018608812.1	108835579	LOC108835579	5.23201	22.1776	-2.08367	0.008599	down	ATP sulfurylase 1%2C chloroplastic-like
XM_018609293.1	108836087	LOC108836087	9.62899	10.453	-0.118461	0.0427049	down	outer envelope protein 64%2C chloroplastic-like
XM_018609303.1	108836099	LOC108836099	5.29574	18.0407	-1.76835	0.0107427	down	ABC transporter I family member 20
XM_018609359.1	108836128	LOC108836128	5.01602	5.20868	-0.0543726	0.00783111	down	TVP38/TMEM64 family membrane protein slr0305
XM_018609512.1	108836348	LOC108836348	40.4345	89.1888	-1.14127	0.0211876	down	60S ribosomal protein L8-3-like
XM_018609650.1	108836494	LOC108836494	2.45397	18.5545	-2.91858	0.0433795	down	F-box protein PP2-A13
XM_018609822.1	108836700	LOC108836700	2.51449	5.79854	-1.20542	0.0422307	down	probable xyloglucan endotransglucosylase/hydrolase protein 27
XM_018609947.1	108836842	LOC108836842	2.50465	12.9734	-2.37288	0.0482027	down	glycine-rich protein 23-like%2C
XM_018610265.1	108837199	LOC108837199	5.38146	8.95996	-0.735496	0.0250379	down	mitochondrial pyruvate carrier 1%2C
XM_018610500.1	108837426	LOC108837426	23.8483	43.8734	-0.879461	0.0152818	down	histone H4
XM_018610537.1	108837500	LOC108837500	5.00952	22.7842	-2.18529	0.0281882	down	ethylene-responsive transcription factor RAP2-7-like
XM_018610616.1	108837577	LOC108837577	0	2.45492	#NAME?	0.0336157	down	axial regulator YABBY 5%2C
XM_018610663.1	108837634	LOC108837634	4.85031	31.6758	-2.70723	0.0486134	down	15-cis-phytoene desaturase%2C chloroplastic/chromoplastic-like%2C
XM_018610751.1	108837731	LOC108837731	7.62153	16.0649	-1.07576	0.000196364	down	histone H2A variant 1-like
XM_018610904.1	108837905	LOC108837905	23.79	178.286	-2.90577	0.0260542	down	guanine deaminase
XM_018611289.1	108838337	LOC108838337	1699.78	6578.17	-1.95234	0.0132534	down	chlorophyll a-b binding protein 2%2C chloroplastic-like
XM_018611567.1	108838679	LOC108838679	21.76	103.398	-2.24846	0.0472567	down	putative lipid-transfer protein DIR1
XM_018611583.1	108838698	LOC108838698	20.3561	29.5614	-0.538253	0.0211367	down	uncharacterized LOC108838698
XM_018611650.1	108838770	LOC108838770	27.6517	30.3617	-0.134884	0.045349	down	nascent polypeptide-associated complex subunit alpha-like protein 1
XM_018612273.1	108839518	LOC108839518	0.1914	1.98194	-3.37225	0.0494518	down	uncharacterized LOC108839518
XM_018612475.1	108839696	LOC108839696	15.2518	33.9354	-1.15381	0.0190093	down	uncharacterized LOC108839696%2C
XM_018612476.1	108839696	LOC108839696	2.64136	5.02281	-0.927213	0.0463242	down	uncharacterized LOC108839696%2C
XM_018612514.1	108839741	LOC108839741	0.004009	2.28903	-9.15728	0.0235777	down	uncharacterized LOC108839741%2C
XM_018612561.1	108839785	LOC108839785	32.7616	100.358	-1.61508	0.0195992	down	uncharacterized LOC108839785
XM_018612760.1	108839967	LOC108839967	0.381753	2.33027	-2.60978	0.0320514	down	basic leucine zipper 43-like
XM_018612893.1	108840073	LOC108840073	20.3726	26.5984	-0.384709	0.0404123	down	eukaryotic translation initiation factor 2 subunit beta-like
XM_018613205.1	108840372	LOC108840372	0.306732	1.98741	-2.69584	0.017484	down	protein UPSTREAM OF FLC
XM_018613256.1	108840427	LOC108840427	13.0643	14.3721	-0.13764	0.0383821	down	uncharacterized LOC108840427
XM_018613429.1	108840594	LOC108840594	5.83151	6.02138	-0.046226	0.0443663	down	transcription factor PRE2-like
XM_018613665.1	108840855	LOC108840855	73.8302	81.8165	-0.148181	0.0163111	down	ATP synthase delta chain%2C chloroplastic
XM_018613713.1	108840911	LOC108840911	1.89673	3.06344	-0.691635	0.0437338	down	uncharacterized LOC108840911
XM_018613849.1	108841067	LOC108841067	4.00002	16.7096	-2.0626	0.0314526	down	major oleosin NAP-II
XM_018614020.1	108841244	LOC108841244	0.456308	15.2541	-5.06305	0.00590679	down	dehydration-responsive element-binding protein 2D-like
XM_018614082.1	108841306	LOC108841306	4.66374	7.89077	-0.758679	0.0264214	down	uncharacterized LOC108841306
XM_018614521.1	108841759	LOC108841759	422.952	578.47	-0.451748	0.0396269	down	chlorophyll a-b binding protein CP29.1%2C chloroplastic
XM_018614594.1	108841824	LOC108841824	0.634743	4.64734	-2.87216	0.0473954	down	uncharacterized LOC108841824
XM_018614905.1	108842095	LOC108842095	5.38503	12.5403	-1.21955	0.02689	down	transcription factor TCP22-like
XM_018614908.1	108842096	LOC108842096	3.61468	8.2599	-1.19226	0.0419783	down	transcription factor TCP22-like
XM_018615041.1	108842201	LOC108842201	31.4869	99.266	-1.65655	0.0297209	down	protein disulfide-isomerase LQY1%2C chloroplastic
XM_018615066.1	108842220	LOC108842220	0.934476	13.1505	-3.81481	0.0127821	down	glucan endo-1%2C3-beta-glucosidase 13-like
XM_018615099.1	108842244	LOC108842244	11.2319	29.0604	-1.37145	0.0163032	down	probable ribosome-binding factor A%2C chloroplastic%2C
XM_018615100.1	108842244	LOC108842244	3.14939	7.83829	-1.31547	0.0408388	down	probable ribosome-binding factor A%2C chloroplastic%2C
XM_018615107.1	108842249	LOC108842249	52.9722	75.9894	-0.520562	0.00264748	down	protein IQ-DOMAIN 1
XM_018615236.1	108842356	LOC108842356	336.129	397.298	-0.241204	0.00944288	down	malate dehydrogenase 2%2C glyoxysomal
XM_018615246.1	108842362	LOC108842362	2.00655	14.9277	-2.8952	0.046367	down	probable alpha%2Calpha-trehalose-phosphate synthase [UDP-forming] 8%2C
XM_018615324.1	108842420	LOC108842420	21.3372	65.1804	-1.61107	0.0447516	down	peroxisomal acyl-coenzyme A oxidase 1-like
XM_018615348.1	108842435	LOC108842435	429.363	549.116	-0.354911	0.00112793	down	acyl carrier protein 4%2C chloroplastic
XM_018615350.1	108842437	LOC108842437	269.606	455.274	-0.75588	0.00144528	down	magnesium protoporphyrin IX methyltransferase%2C chloroplastic
XM_018615399.1	108842479	LOC108842479	4.98034	16.8703	-1.76017	0.000791738	down	TBC1 domain family member 5%2C
XM_018615431.1	108842503	LOC108842503	5.6168	8.12077	-0.531866	0.00522608	down	methyltransferase-like protein 5
XM_018615627.1	108842646	LOC108842646	7.04607	16.1744	-1.19882	0.00846038	down	squalene synthase 1-like
XM_018615639.1	108842658	LOC108842658	3.37344	3.44407	-0.0298938	0.0445003	down	mitochondrial fission protein ELM1-like
XM_018615682.1	108842693	LOC108842693	13.164	18.006	-0.451878	0.00189228	down	deSI-like protein At4g17486
XM_018615708.1	108842713	LOC108842713	2.97855	3.14159	-0.0768885	0.00493359	down	abnormal spindle-like microcephaly-associated protein homolog%2C
XM_018615757.1	108842747	LOC108842747	244.671	361.271	-0.562237	0.0214034	down	magnesium-chelatase subunit ChlI-1%2C chloroplastic
XM_018615776.1	108842758	LOC108842758	2.35227	5.35673	-1.1873	0.00954862	down	uncharacterized LOC108842758
XM_018615872.1	108842837	LOC108842837	4.32904	7.15684	-0.725276	0.0402954	down	exocyst complex component EXO70B1-like
XM_018615899.1	108842856	LOC108842856	3.397	4.62994	-0.446735	0.0252436	down	probable NAD(P)H dehydrogenase (quinone) FQR1-like 2
XM_018615927.1	108842881	LOC108842881	10.9359	11.5429	-0.0779325	0.0344385	down	U-box domain-containing protein 13
XM_018615942.1	108842896	LOC108842896	9.19509	28.9718	-1.65571	0.0481999	down	SNF1-related protein kinase regulatory subunit beta-1-like
XM_018615948.1	108842901	LOC108842901	1.28917	16.7021	-3.69552	0.00837334	down	WAT1-related protein At4g28040
XM_018616002.1	108842943	LOC108842943	3.25486	8.40629	-1.36887	0.00944841	down	expansin-like A2
XM_018616042.1	108842974	LOC108842974	7.7976	28.5135	-1.87054	0.00396835	down	golgin subfamily A member 6-like protein 22
XM_018616143.1	108843056	LOC108843056	16.7666	62.5497	-1.89942	0.0323736	down	pentatricopeptide repeat-containing protein At5g13770%2C chloroplastic
XM_018616196.1	108843101	LOC108843101	12.5757	22.3366	-0.828773	0.0481284	down	5'-nucleotidase SurE-like
XM_018616211.1	108843111	LOC108843111	11.6269	21.4451	-0.883179	0.00946455	down	CBL-interacting serine/threonine-protein kinase 15
XM_018616214.1	108843115	LOC108843115	6.59342	8.59745	-0.382882	0.0389957	down	scarecrow-like protein 30%2C
XM_018616219.1	108843116	LOC108843116	3.36523	5.27153	-0.647518	0.0237685	down	UDP-glucose 6-dehydrogenase 3-like%2C
XM_018616265.1	108843153	LOC108843153	0	2.32553	#NAME?	0.0273664	down	CSC1-like protein At4g15430%2C
XM_018616419.1	108843268	LOC108843268	5.18233	9.32202	-0.847042	0.0325468	down	L-ascorbate oxidase homolog
XM_018616471.1	108843304	LOC108843304	466.126	693.713	-0.573619	0.0303737	down	aquaporin PIP2-7-like
XM_018616485.1	108843313	LOC108843313	14.2549	18.0361	-0.339431	0.0239833	down	DNA gyrase subunit B%2C mitochondrial-like%2C
XM_018616558.1	108843370	LOC108843370	26.9445	43.3836	-0.68716	0.0120042	down	uncharacterized LOC108843370%2C
XM_018616621.1	108843432	LOC108843432	19.8888	160.843	-3.01562	0.0462743	down	inositol-3-phosphate synthase
XM_018616656.1	108843455	LOC108843455	20.3814	21.867	-0.101503	0.0248926	down	keratin-associated protein 6-2
XM_018616677.1	108843473	LOC108843473	13.2786	18.6049	-0.486584	0.0424358	down	DNA (cytosine-5)-methyltransferase CMT2%2C
XM_018616766.1	108843545	LOC108843545	22.8743	112.666	-2.30026	0.0125749	down	transcription factor TCP21
XM_018616859.1	108843627	LOC108843627	25.2516	31.7068	-0.328419	0.0166385	down	chaperone protein dnaJ A6%2C chloroplastic
XM_018616868.1	108843635	LOC108843635	23.4385	91.6884	-1.96786	0.0202777	down	L-arabinokinase
XM_018617040.1	108843890	LOC108843890	192.588	394.745	-1.03541	0.0321484	down	40S ribosomal protein S20-1-like
XM_018617231.1	108844034	LOC108844034	352.733	391.554	-0.150634	0.00233235	down	photosystem II reaction center W protein%2C chloroplastic-like
XM_018617300.1	108844094	LOC108844094	9.45648	20.7034	-1.13049	0.00210273	down	uncharacterized LOC108844094
XM_018617327.1	108844112	LOC108844112	18.4133	26.5613	-0.528575	0.00309175	down	protein DETOXIFICATION 46%2C chloroplastic-like
XM_018617329.1	108844115	LOC108844115	2.00473	3.3714	-0.749941	0.0323473	down	zinc finger protein ZAT12-like
XM_018617364.1	108844147	LOC108844147	2.58955	8.17595	-1.65868	0.00855157	down	probable mediator of RNA polymerase II transcription subunit 26b
XM_018617370.1	108844584	-	1.02859	17.3577	-4.07684	0.0192782	down	uncharacterized protein DDB_G0271670-like
XM_018617459.1	108844239	LOC108844239	28.9134	50.2354	-0.796964	0.0443114	down	ras-related protein RABE1d%2C
XM_018617480.1	108844260	LOC108844260	28.8164	49.3617	-0.776499	0.0444675	down	NADPH-dependent thioredoxin reductase 3-like
XM_018617485.1	108844265	LOC108844265	1.15103	5.40676	-2.23184	0.0159251	down	UDP-glycosyltransferase 87A2-like
XM_018617541.1	108844310	LOC108844310	74.298	178.267	-1.26264	0.0245766	down	40S ribosomal protein S17-1-like
XM_018617598.1	108844354	LOC108844354	4.30117	4.72649	-0.136039	0.0178781	down	adoMet-dependent rRNA methyltransferase SPB1-like
XM_018617650.1	108844393	LOC108844393	0.773272	3.78256	-2.29032	0.0384044	down	pentatricopeptide repeat-containing protein At1g18485-like
XM_018617651.1	108844395	LOC108844395	3.71622	19.1611	-2.36628	0.0103287	down	putative aminoacrylate hydrolase RutD%2C
XM_018617744.1	108844480	LOC108844480	12.2273	21.3362	-0.8032	0.0423019	down	putative 4-hydroxy-4-methyl-2-oxoglutarate aldolase 3
XM_018617751.1	108844483	LOC108844483	1.71301	4.46164	-1.38104	0.000988284	down	probable glycerol-3-phosphate acyltransferase 3
XM_018617765.1	108844499	LOC108844499	7.02262	27.0216	-1.94404	0.0372501	down	alanine--glyoxylate aminotransferase 2 homolog 2%2C mitochondrial
XM_018617859.1	108844578	LOC108844578	1.40538	10.7263	-2.93212	0.0314425	down	flavonol synthase/flavanone 3-hydroxylase-like
XM_018617881.1	108844603	LOC108844603	0.590462	0.824746	-0.482106	0.0336415	down	protein BOLA4%2C chloroplastic/mitochondrial-like
XM_018617936.1	108844653	LOC108844653	99.3982	165.608	-0.736486	0.049641	down	40S ribosomal protein S28-1-like
XM_018617949.1	108844664	LOC108844664	1.50676	8.17005	-2.4389	0.0441554	down	basic leucine zipper 25-like%2C
XM_018618003.1	108844711	LOC108844711	151.261	210.698	-0.478139	0.0369223	down	uncharacterized LOC108844711
XM_018618567.1	108845346	LOC108845346	2.37417	4.7888	-1.01224	0.0229661	down	uncharacterized LOC108845346
XM_018618586.1	108845365	LOC108845365	7.51541	8.0226	-0.0942191	0.0459642	down	WPP domain-associated protein-like
XM_018618745.1	108845550	LOC108845550	0.975262	2.69387	-1.46582	0.01623	down	protein SMG7L-like
XM_018619010.1	108845826	LOC108845826	0	3.27422	#NAME?	0.033976	down	NADH dehydrogenase [ubiquinone] flavoprotein 1%2C mitochondrial-like%2C
XM_018619058.1	108845863	LOC108845863	10.7896	18.2056	-0.754741	0.0228537	down	pyruvate dehydrogenase E1 component subunit beta-2%2C chloroplastic-like
XM_018619277.1	108846069	LOC108846069	1.642	3.63815	-1.14775	0.0466239	down	transcription factor PCL1-like
XM_018619318.1	108846106	LOC108846106	1.45913	1.61339	-0.144993	0.0157604	down	phosphoribosylaminoimidazole carboxylase%2C chloroplastic
XM_018619402.1	108846176	LOC108846176	5.05076	7.90512	-0.646286	0.0159499	down	60S ribosomal protein L35-2
XM_018619459.1	108846235	LOC108846235	5.55429	63.5813	-3.51693	0.0356233	down	uncharacterized LOC108846235%2C
XM_018619819.1	108846602	LOC108846602	1.67438	7.59092	-2.18065	0.00591534	down	mitogen-activated protein kinase 4-like
XM_018619820.1	108846604	LOC108846604	0.785991	2.28681	-1.54075	0.00781389	down	uncharacterized LOC108846604
XM_018619949.1	108846744	LOC108846744	38.1768	56.7984	-0.573154	0.0133737	down	uncharacterized LOC108846744
XM_018620162.1	108846989	LOC108846989	0.653277	1.71966	-1.39636	0.0400601	down	protein TIFY 9-like
XM_018620260.1	108847089	LOC108847089	29.5324	56.0446	-0.924277	0.013949	down	probable glutathione peroxidase 2
XM_018620366.1	108847178	LOC108847178	12.8554	14.5152	-0.175187	0.0359522	down	GPI-anchored protein LORELEI-like
XM_018620416.1	108847195	LOC108847195	7.88506	28.321	-1.84468	0.0392283	down	shewanella-like protein phosphatase 1
XM_018620434.1	108847242	LOC108847242	37.8155	100.659	-1.41242	0.023866	down	60S ribosomal protein L31-3
XM_018620557.1	108847341	LOC108847341	10.3968	13.1526	-0.339202	0.0458717	down	clathrin interactor EPSIN 2-like%2C
XM_018620681.1	108847440	LOC108847440	43.7181	68.6337	-0.650688	0.0288585	down	stearoyl-[acyl-carrier-protein] 9-desaturase%2C chloroplastic
XM_018620700.1	108847457	LOC108847457	0.540398	5.10936	-3.24105	0.0307793	down	inactive beta-amylase 9-like
XM_018620749.1	108847500	LOC108847500	29.0676	36.6767	-0.335451	0.0356498	down	NADH dehydrogenase [ubiquinone] 1 alpha subcomplex subunit 8-B-like
XM_018620763.1	108847510	LOC108847510	1.66478	3.32676	-0.998787	0.0110141	down	peptide methionine sulfoxide reductase A2-like
XM_018620891.1	108847610	LOC108847610	11.7798	18.9283	-0.684227	0.00985726	down	probable receptor-like protein kinase At2g39360
XM_018620914.1	108847624	LOC108847624	7.29664	10.0619	-0.463595	0.00279033	down	exocyst complex component EXO70B1
XM_018621024.1	108847703	LOC108847703	8.15294	10.7056	-0.39297	0.0120588	down	uncharacterized LOC108847703
XM_018621049.1	108847726	LOC108847726	0.807514	5.36902	-2.7331	0.0388806	down	KH domain-containing protein At4g18375-like%2C
XM_018621148.1	108847805	LOC108847805	9.28734	11.2637	-0.278341	0.0196545	down	polyadenylate-binding protein RBP47B'
XM_018621168.1	108847824	LOC108847824	35.5556	49.4757	-0.476642	0.0376159	down	leucine--tRNA ligase%2C chloroplastic/mitochondrial
XM_018621211.1	108847851	LOC108847851	65.9728	78.3527	-0.24811	0.0425706	down	60S ribosomal protein L4-1-like
XM_018621240.1	108847793	LOC108847793	51.2345	58.861	-0.200197	0.0394836	down	60S ribosomal protein L17-1%2C
XM_018621265.1	108847896	LOC108847896	7.51641	19.3111	-1.36132	0.0489823	down	uncharacterized LOC108847896
XM_018621362.1	108847973	LOC108847973	16.6847	45.0467	-1.43289	0.00146877	down	probable thionin-2.4
XM_018621515.1	108848099	LOC108848099	13.7885	27.5429	-0.998217	0.0223969	down	protein NETWORKED 4B-like
XM_018621585.1	108848265	LOC108848265	17.6906	26.02	-0.556635	0.0348567	down	uncharacterized LOC108848265
XM_018621593.1	108848272	LOC108848272	0.870636	12.4737	-3.84068	0.0450358	down	BTB/POZ and TAZ domain-containing protein 5-like
XM_018621594.1	108848273	LOC108848273	11.5616	15.3499	-0.408898	0.0105111	down	uncharacterized LOC108848273
XM_018621607.1	108848287	LOC108848287	20.0261	36.1065	-0.850381	0.00663404	down	CBL-interacting serine/threonine-protein kinase 3
XM_018621751.1	108848394	LOC108848394	1.91702	6.39726	-1.73858	0.0326103	down	protein PHLOEM PROTEIN 2-LIKE A10-like
XM_018621837.1	108848466	LOC108848466	2.13272	2.40437	-0.172966	0.0407646	down	protein BREAKING OF ASYMMETRY IN THE STOMATAL LINEAGE-like%2C
XM_018621873.1	108848489	LOC108848489	43.6267	45.131	-0.0489071	0.040665	down	26S proteasome non-ATPase regulatory subunit 14 homolog
XM_018621997.1	108848601	LOC108848601	3.60683	11.0356	-1.61336	0.034457	down	protein NETWORKED 4B-like%2C
XM_018622035.1	108848625	LOC108848625	50.8328	149.41	-1.55545	0.00225674	down	uncharacterized LOC108848625
XM_018622081.1	108848659	LOC108848659	16.9673	23.4707	-0.468098	0.0294696	down	uncharacterized LOC108848659%2C
XM_018622188.1	108848751	LOC108848751	5.13722	7.40711	-0.527921	0.0262511	down	phospho-N-acetylmuramoyl-pentapeptide-transferase homolog
XM_018622198.1	108848763	LOC108848763	9.11745	15.1983	-0.737205	0.0169791	down	expansin-B3-like
XM_018622206.1	108848770	LOC108848770	6.23124	6.38488	-0.0351416	0.0442241	down	AT-hook motif nuclear-localized protein 11-like
XM_018622261.1	108848816	LOC108848816	16.848	18.7448	-0.15391	0.042613	down	ATP-dependent Clp protease proteolytic subunit 2%2C mitochondrial
XM_018622268.1	108848823	LOC108848823	2.4682	4.1863	-0.762218	0.0112187	down	glycine-rich protein A3-like
XM_018622319.1	108848864	LOC108848864	17.9135	29.804	-0.734456	0.0206302	down	uncharacterized LOC108848864
XM_018622431.1	108848959	LOC108848959	315.254	457.472	-0.537168	0.0262299	down	60S ribosomal protein L24-2
XM_018622498.1	108849008	LOC108849008	52.7514	70.2072	-0.41241	0.0286458	down	uncharacterized LOC108849008
XM_018622538.1	108849040	LOC108849040	70.8933	122.314	-0.786871	0.0186033	down	ubiquitin-40S ribosomal protein S27a-3
XM_018622557.1	108849057	LOC108849057	6.47219	26.2633	-2.02072	0.0145982	down	UMP-CMP kinase 3%2C
XM_018622706.1	108849186	LOC108849186	0	77.7396	#NAME?	2.8025e-06	down	60S ribosomal protein L36-2-like
XM_018622727.1	108849203	LOC108849203	8.43732	25.2623	-1.58213	0.00210777	down	soluble inorganic pyrophosphatase 4-like
XM_018622780.1	108849239	LOC108849239	4.64266	5.89876	-0.34546	0.00125316	down	uncharacterized LOC108849239
XM_018622803.1	108849257	LOC108849257	1.29548	4.70042	-1.85931	0.0285377	down	BES1/BZR1 homolog protein 3-like
XM_018622870.1	108849325	LOC108849325	77.7465	120.675	-0.634272	0.0204581	down	60S ribosomal protein L11-1
XM_018622879.1	108849337	LOC108849337	3.00137	5.92224	-0.980523	0.0285687	down	proline transporter 2
XM_018622897.1	108849352	LOC108849352	1.71864	46.3546	-4.75338	0.0200678	down	glycerophosphodiester phosphodiesterase GDPD2
XM_018623001.1	108849446	LOC108849446	69.6511	83.088	-0.254494	0.00273766	down	mitochondrial pyruvate carrier 4
XM_018623006.1	108849451	LOC108849451	0.851486	2.12726	-1.32094	0.045967	down	probable WRKY transcription factor 23
XM_018623117.1	108849558	LOC108849558	4.73543	9.53997	-1.01049	0.028371	down	acyl-coenzyme A thioesterase 13-like
XM_018623148.1	108849586	LOC108849586	17.5588	28.7095	-0.709331	0.0338488	down	protein LOW PSII ACCUMULATION 1%2C chloroplastic
XM_018623162.1	108849596	LOC108849596	11.2961	28.4114	-1.33065	0.0181056	down	myelin transcription factor 1-like%2C
XM_018623204.1	108849622	LOC108849622	0	2.74128	#NAME?	0.00424843	down	potassium channel KAT1
XM_018623215.1	108849630	LOC108849630	22.2799	30.5814	-0.456915	0.0308153	down	uncharacterized LOC108849630
XM_018623325.1	108849725	LOC108849725	0.812875	2.27985	-1.48783	0.0359413	down	SUMO-conjugating enzyme SCE1-like
XM_018623381.1	108849778	LOC108849778	31.244	87.5895	-1.48718	0.00993012	down	photosystem II reaction center PSB28 protein%2C chloroplastic-like
XM_018623567.1	108849973	LOC108849973	1.20134	19.0733	-3.98884	0.00357153	down	gamma-glutamyltranspeptidase 3-like
XM_018623567.1	108848731	-	2.78446	11.7743	-2.08017	0.00383808	down	gamma-glutamyltranspeptidase 3-like
XM_018623621.1	108850039	LOC108850039	11.4497	16.301	-0.509647	0.0405615	down	DEAD-box ATP-dependent RNA helicase 6
XM_018623770.1	108850199	LOC108850199	8.03489	11.7863	-0.55276	0.0119436	down	aluminum-activated malate transporter 4
XM_018623873.1	108850285	LOC108850285	17.0479	45.8802	-1.42827	0.0372313	down	microtubule-associated protein TORTIFOLIA1
XM_018624129.1	108850629	LOC108850629	18.1934	21.1162	-0.214938	0.00148089	down	uncharacterized LOC108850629
XM_018624196.1	108850713	LOC108850713	9.78363	31.683	-1.69527	0.0315255	down	calcium-binding protein CML24-like
XM_018624346.1	108850883	LOC108850883	22.4058	30.7893	-0.458554	0.0308911	down	2-succinylbenzoate--CoA ligase%2C chloroplastic/peroxisomal
XM_018624415.1	108850942	LOC108850942	18.5609	55.3278	-1.57574	0.0285904	down	40S ribosomal protein S12-1%2C
XM_018624718.1	108851309	LOC108851309	12.4251	41.7237	-1.74761	0.00205853	down	uncharacterized LOC108851309
XM_018624860.1	108851428	LOC108851428	91.6044	100.308	-0.130941	0.034108	down	upstream activation factor subunit UAF30-like
XM_018624902.1	108851465	LOC108851465	13.2702	26.2908	-0.986363	0.00409841	down	protein SYM1
XM_018624938.1	108851501	LOC108851501	24.3359	41.5655	-0.772305	0.0167207	down	uncharacterized LOC108851501
XM_018624994.1	108851548	LOC108851548	36.9156	39.5855	-0.100742	0.0136119	down	1-acyl-sn-glycerol-3-phosphate acyltransferase 1%2C chloroplastic%2C
XM_018625090.1	108851631	LOC108851631	46.6314	64.519	-0.468422	0.024171	down	60S ribosomal protein L28-2-like
XM_018625338.1	108851863	LOC108851863	8.95653	11.9627	-0.417531	0.00282163	down	UPF0057 membrane protein At2g24040
XM_018625351.1	108851873	LOC108851873	0.318991	4.41904	-3.79215	0.0111824	down	GDSL esterase/lipase At2g40250-like
XM_018625370.1	108851895	LOC108851895	0.350078	2.06957	-2.56358	0.0394293	down	glucan endo-1%2C3-beta-glucosidase 14-like
XM_018625517.1	108852030	LOC108852030	3.2999	4.82609	-0.548431	0.0161229	down	uncharacterized LOC108852030
XM_018625578.1	108852086	LOC108852086	1.14754	2.65466	-1.20998	0.00748257	down	uncharacterized LOC108852086%2C
XM_018625891.1	108852393	LOC108852393	0.371263	2.72288	-2.87462	0.0130351	down	uncharacterized LOC108852393
XM_018625919.1	108852407	LOC108852407	4.25047	5.96857	-0.489763	0.0487418	down	uncharacterized LOC108852407%2C
XM_018626222.1	108852730	LOC108852730	1.50803	2.10097	-0.478387	0.00285091	down	uncharacterized LOC108852730
XM_018626329.1	108852818	LOC108852818	1.5826	5.93427	-1.90677	0.0340107	down	UDP-glycosyltransferase 85A2
XM_018626479.1	108853008	LOC108853008	2.24621	3.42453	-0.608411	0.0426915	down	putative MO25-like protein At4g17270
XM_018626587.1	108855897	-	12.1454	30.2121	-1.31471	0.047428	down	root meristem growth factor 6-like
XM_018626651.1	108853203	LOC108853203	10.6856	18.6767	-0.805572	0.0364284	down	uncharacterized LOC108853203
XM_018626913.1	108853497	LOC108853497	0	10.4521	#NAME?	0.00401955	down	60S ribosomal protein L37a-2
XM_018627272.1	108853827	LOC108853827	5.75491	9.12063	-0.66434	0.0136827	down	copper methylamine oxidase-like
XM_018627395.1	108853914	LOC108853914	3.7866	23.2792	-2.62006	0.0150916	down	uncharacterized LOC108853914
XM_018627428.1	108853953	LOC108853953	28.0883	53.2948	-0.924024	0.00982205	down	monogalactosyldiacylglycerol synthase 1%2C chloroplastic-like
XM_018627459.1	108853980	LOC108853980	1.49473	4.31199	-1.52847	0.0164004	down	uncharacterized LOC108853980%2C
XM_018627469.1	108853989	LOC108853989	6.8695	11.3131	-0.71972	0.0195281	down	autophagy-related protein 11-like
XM_018627491.1	108854006	LOC108854006	14.7088	15.5	-0.0755933	0.043238	down	zinc finger CCHC domain-containing protein 10-like
XM_018627625.1	108854116	LOC108854116	146.862	258.095	-0.813443	0.00414138	down	60S ribosomal protein L18a-2
XM_018627842.1	108854318	LOC108854318	0.384604	1.45458	-1.91916	0.018277	down	cysteine-rich receptor-like protein kinase 5%2C
XM_018627885.1	108854345	LOC108854345	93.6948	133.513	-0.510944	0.0187321	down	protodermal factor 1-like
XM_018627971.1	108854419	LOC108854419	70.1265	286.282	-2.0294	0.00130973	down	phosphoenolpyruvate carboxylase 2
XM_018628015.1	108854450	LOC108854450	6.62381	11.3584	-0.77803	0.0389592	down	subtilisin-like protease SBT2.6%2C
XM_018628064.1	108854490	LOC108854490	3.10576	16.2873	-2.39073	0.0468977	down	vacuolar amino acid transporter 1-like
XM_018628101.1	108854519	LOC108854519	18.4567	19.6532	-0.0906174	0.0480222	down	uncharacterized LOC108854519%2C
XM_018628159.1	108854561	LOC108854561	7.56329	9.98803	-0.401187	0.0366811	down	SAC3 family protein A-like%2C
XM_018628364.1	108854730	LOC108854730	1.96055	3.97189	-1.01857	0.00539763	down	uncharacterized LOC108854730%2C
XM_018628407.1	108854763	LOC108854763	4.81288	8.31392	-0.788629	0.0227515	down	uncharacterized LOC108854763%2C
XM_018628442.1	108854699	LOC108854699	35.1853	238.526	-2.7611	0.0318177	down	chlorophyllide a oxygenase%2C chloroplastic%2C
XM_018628553.1	108854879	LOC108854879	66.0686	125.141	-0.921515	0.0460748	down	60S ribosomal protein L10a-2
XM_018628579.1	108854898	LOC108854898	56.7096	98.6635	-0.798924	0.0337355	down	serine hydroxymethyltransferase 4-like
XM_018628608.1	108854930	LOC108854930	1.1762	32.7298	-4.7984	0.0194998	down	uncharacterized LOC108854930
XM_018628817.1	108855103	LOC108855103	17.7382	40.8621	-1.20391	0.0489796	down	caffeoylshikimate esterase
XM_018628839.1	108855115	LOC108855115	1.37877	10.5234	-2.93214	0.0168842	down	beta-D-xylosidase 1%2C
XM_018628840.1	108855115	LOC108855115	31.9986	91.4687	-1.51527	0.00698487	down	beta-D-xylosidase 1%2C
XM_018628846.1	108855119	LOC108855119	1.12474	2.63656	-1.22907	0.0352185	down	potassium transporter 9-like%2C
XM_018628903.1	108855159	LOC108855159	0.4342	1.67736	-1.94976	0.0472348	down	ADP-ribosylation factor GTPase-activating protein AGD12-like%2C
XM_018629129.1	108855334	LOC108855334	3.20092	4.14647	-0.373399	0.0440643	down	flavone 3'-O-methyltransferase 1-like
XM_018629146.1	108855346	LOC108855346	12.806	20.1057	-0.650783	0.00319356	down	zinc finger CCCH domain-containing protein 30-like
XM_018629223.1	108855411	LOC108855411	5.56033	12.7511	-1.19738	0.00244399	down	nudix hydrolase 18%2C mitochondrial
XM_018629332.1	108855488	LOC108855488	0.621612	2.7364	-2.13819	0.0492144	down	uncharacterized LOC108855488
XM_018629358.1	108855510	LOC108855510	3.68235	8.04079	-1.12671	0.0112438	down	GDT1-like protein 3%2C
XM_018629359.1	108855511	LOC108855511	12.5522	15.012	-0.258176	0.0382249	down	ketol-acid reductoisomerase%2C chloroplastic-like
XM_018629370.1	108855523	LOC108855523	5.22719	8.21349	-0.65196	0.00817538	down	IQ domain-containing protein IQM4
XM_018629374.1	108855527	LOC108855527	23.285	29.546	-0.34356	0.0334285	down	pentatricopeptide repeat-containing protein At5g42310%2C mitochondrial
XM_018629445.1	108855591	LOC108855591	6.94811	11.2621	-0.696785	0.0274613	down	serine/threonine-protein kinase tricorner-like%2C
XM_018629468.1	108855578	LOC108855578	1.92342	1.96793	-0.033008	0.015321	down	expansin-A10%2C
XM_018629517.1	108855650	LOC108855650	3.45786	3.67437	-0.0876191	0.0309596	down	casein kinase II subunit alpha-4%2C chloroplastic
XM_018629527.1	108855658	LOC108855658	5.35951	7.9667	-0.571881	0.0193839	down	copper methylamine oxidase-like
XM_018629543.1	108855578	LOC108855578	23.5093	36.8671	-0.649102	0.0139771	down	expansin-A10%2C
XM_018629579.1	108855702	LOC108855702	7.94681	12.1244	-0.609461	0.00251763	down	protein SHORT-ROOT-like
XM_018629589.1	108855710	LOC108855710	16.7732	20.3239	-0.277015	0.0457578	down	tRNA (guanine-N(7)-)-methyltransferase
XM_018629598.1	108855717	LOC108855717	12.8962	57.7987	-2.16409	0.0342669	down	protein TWIN LOV 1%2C
XM_018629599.1	108855717	LOC108855717	12.192	67.3089	-2.46486	0.042961	down	protein TWIN LOV 1%2C
XM_018629664.1	108855768	LOC108855768	30.9896	35.8299	-0.209379	0.0219825	down	60S ribosomal protein L35a-1-like
XM_018629954.1	108856200	LOC108856200	20.2571	24.1909	-0.256034	0.038613	down	UDP-D-apiose/UDP-D-xylose synthase 2
XM_018629977.1	108856214	LOC108856214	6.93922	8.35009	-0.267019	0.0183664	down	diphosphomevalonate decarboxylase MVD2-like
XM_018630106.1	108856329	LOC108856329	5.59846	5.76257	-0.0416806	0.0096287	down	dystrophia myotonica WD repeat-containing protein-like
XM_018630111.1	108856336	LOC108856336	8.53757	47.5663	-2.47804	0.00987359	down	alcohol dehydrogenase-like%2C
XM_018630136.1	108856357	LOC108856357	58.3071	141.358	-1.27761	0.0236364	down	transcription factor PIF5%2C
XM_018630139.1	108856359	LOC108856359	55.6253	55.7035	-0.00202743	0.00470216	down	uncharacterized LOC108856359
XM_018630147.1	108856364	LOC108856364	3.43968	5.8213	-0.759065	0.0452327	down	AT-hook motif nuclear-localized protein 11-like
XM_018630265.1	108856460	LOC108856460	10.5231	54.5861	-2.37498	0.0379936	down	protein high chlorophyll fluorescent 107
XM_018630631.1	108856752	LOC108856752	0.57438	2.07415	-1.85244	0.0368088	down	dihydropyrimidine dehydrogenase (NADP(+))%2C chloroplastic%2C
XM_018630721.1	108856828	LOC108856828	2.76532	6.53184	-1.24004	0.0111683	down	protein fluG
XM_018630813.1	108856911	LOC108856911	5.67298	14.3417	-1.33803	0.0424484	down	probable ADP-ribosylation factor GTPase-activating protein AGD11%2C
XM_018630853.1	108856945	-	8.03078	14.867	-0.888504	0.0196635	down	uncharacterized LOC108856947
XM_018630857.1	108856950	LOC108856950	20.9388	22.6853	-0.115583	0.0200686	down	phosphopantothenoylcysteine decarboxylase subunit VHS3%2C
XM_018630872.1	108856960	LOC108856960	4.10678	6.2882	-0.614638	0.0371562	down	uncharacterized LOC108856960%2C
XM_018630875.1	108856962	LOC108856962	20.2509	47.854	-1.24066	0.0110918	down	auxin-responsive protein IAA17-like
XM_018630884.1	108856970	LOC108856970	3.65652	9.56507	-1.3873	0.0226085	down	probable polyamine transporter At3g13620
XM_018630951.1	108857031	LOC108857031	21.9891	24.7202	-0.168898	0.0456464	down	pentatricopeptide repeat-containing protein At3g04760%2C chloroplastic
XM_018630978.1	108857055	LOC108857055	0.987629	2.94984	-1.5786	0.0206278	down	LIM domain-containing protein PLIM2b-like
XM_018631019.1	108857090	LOC108857090	18.484	32.4554	-0.812179	0.0229186	down	biotin carboxyl carrier protein of acetyl-CoA carboxylase
XM_018631058.1	108857124	LOC108857124	67.6179	75.0121	-0.149718	0.0211229	down	probable cytochrome c oxidase subunit 5C-1%2C
XM_018631074.1	108857139	LOC108857139	41.0234	181.954	-2.14906	0.0417138	down	glutathione S-transferase U18
XM_018631133.1	108857184	LOC108857184	7.45224	12.9487	-0.797056	0.0285829	down	uncharacterized LOC108857184
XM_018631187.1	108857230	LOC108857230	1.36359	6.95223	-2.35007	0.0137213	down	uncharacterized LOC108857230
XM_018631264.1	108857297	LOC108857297	1.49877	2.36485	-0.657971	0.00998522	down	cinnamoyl-CoA reductase 1-like%2C
XM_018631289.1	108857317	LOC108857317	6.63317	10.4218	-0.651837	0.00338588	down	hsp70 nucleotide exchange factor fes1-like
XM_018631291.1	108857319	LOC108857319	4.91053	12.0185	-1.29131	0.00691464	down	ribose-phosphate pyrophosphokinase 2%2C chloroplastic-like
XM_018631371.1	108857388	LOC108857388	5.99738	18.1126	-1.59459	0.0319493	down	uncharacterized LOC108857388
XM_018631384.1	108857400	LOC108857400	98.4111	150.441	-0.612309	0.00406238	down	40S ribosomal protein S14-2
XM_018631395.1	108854314	LOC108854314	11.723	26.0201	-1.15029	0.0125737	down	chaperone protein dnaJ 16
XM_018631578.1	108857582	LOC108857582	1.88047	13.3572	-2.82845	0.0293285	down	expansin-A16
XM_018631585.1	108857589	LOC108857589	31.4738	59.4805	-0.918267	0.0469919	down	40S ribosomal protein S20-2
XM_018631603.1	108857600	LOC108857600	53.243	77.2123	-0.536239	0.013677	down	60S ribosomal protein L21-1-like
XM_018631671.1	108857662	LOC108857662	2.19856	4.19537	-0.932242	0.0131776	down	probable trehalose-phosphate phosphatase J
XM_018631750.1	108857739	LOC108857739	1.31077	39.4934	-4.91313	0.0108774	down	uncharacterized LOC108857739
XM_018631791.1	108857780	LOC108857780	17.4441	34.557	-0.986239	0.0154176	down	mini-ribonuclease 3
XM_018632877.1	108859031	LOC108859031	2.39963	2.85448	-0.250418	0.0245132	down	uncharacterized LOC108859031
XM_018632948.1	108859102	LOC108859102	18.982	33.5221	-0.820476	0.0185625	down	40S ribosomal protein S13-2
XM_018633164.1	108859275	LOC108859275	6.90376	150.114	-4.44253	0.0127597	down	uncharacterized LOC108859275
XM_018633172.1	108859283	LOC108859283	1.6091	4.73723	-1.55779	0.0276217	down	novel plant SNARE 13
XM_018633189.1	108859266	LOC108859266	6.1742	14.9036	-1.27133	0.0263921	down	TLC domain-containing protein 2
XM_018633222.1	108859331	LOC108859331	66.582	104.133	-0.64522	0.0437703	down	60S ribosomal protein L29-1-like
XM_018633232.1	108859337	LOC108859337	11.1016	25.0753	-1.17551	0.0379094	down	uncharacterized LOC108859337%2C
XM_018633247.1	108859352	LOC108859352	3.41026	11.3914	-1.73999	0.0390837	down	protein RALF-like 24
XM_018633314.1	108859417	LOC108859417	1.9237	50.8372	-4.72393	0.0247194	down	protein LNK3-like
XM_018633458.1	108859551	LOC108859551	3.99245	6.86173	-0.781298	0.00825138	down	cysteine-rich and transmembrane domain-containing protein A
XM_018633461.1	108859553	LOC108859553	1.41268	4.96787	-1.81419	0.0246319	down	uncharacterized LOC108859553
XM_018633486.1	108859577	LOC108859577	0.328058	1.88951	-2.52599	0.0113714	down	vacuolar iron transporter homolog 2.1
XM_018633586.1	108859678	LOC108859678	7.18971	14.1772	-0.979567	0.048692	down	transcription factor TCP13
XM_018633724.1	108859813	LOC108859813	0.472367	10.3363	-4.45166	0.000768697	down	zinc finger protein CONSTANS-LIKE 2-like
XM_018634289.1	108860406	LOC108860406	13.314	17.4718	-0.392084	0.0335802	down	amino acid transporter ANT1
XM_018634291.1	108860409	LOC108860409	1.716	3.98008	-1.21375	0.0117996	down	syntaxin-121%2C
XM_018634539.1	108860681	LOC108860681	0.615147	1.57202	-1.35361	0.0168762	down	protein MARD1-like
XM_018634874.1	108861041	LOC108861041	0.693042	0.782718	-0.17555	0.0317654	down	peptide chain release factor APG3%2C chloroplastic-like
XM_018634928.1	108861100	LOC108861100	0.967508	29.0157	-4.90642	0.0266086	down	protein LNK3-like
XM_018634930.1	108861102	LOC108861102	12.1758	23.5134	-0.949465	0.0459058	down	cilia- and flagella-associated protein 20
XM_018634956.1	108861127	LOC108861127	0.114873	29.2365	-7.99159	0.0189706	down	protein LHY%2C
XM_018634963.1	108861127	LOC108861127	0.0432837	26.0109	-9.23108	0.000689494	down	protein LHY%2C
XM_018634992.1	108861164	LOC108861164	7.66601	15.5182	-1.01742	0.0431943	down	translocase of chloroplast 33%2C chloroplastic-like%2C
XM_018634997.1	108861168	LOC108861168	0.7405	9.05752	-3.61254	0.0278144	down	cyclic dof factor 1-like
XM_018635029.1	108861201	LOC108861201	2.23031	2.99312	-0.424405	0.0328208	down	protein CWC15 homolog
XM_018635183.1	108861344	LOC108861344	1.67403	3.50797	-1.06731	0.0493427	down	uncharacterized LOC108861344
XM_018635244.1	108861392	LOC108861392	2.27444	11.2136	-2.30166	0.00970694	down	transcription factor PIF7%2C
XM_018635251.1	108861397	LOC108861397	45.9945	84.9597	-0.885318	0.00548237	down	histone H4
XM_018635337.1	108861468	LOC108861468	6.72747	7.47495	-0.152	0.0176359	down	protein WHI4
XM_018635427.1	108861543	LOC108861543	8.50268	36.09	-2.08561	0.00379879	down	non-specific lipid-transfer protein 2
XM_018635468.1	108861569	LOC108861569	8.69744	17.4692	-1.00615	0.0191548	down	putative nuclear RNA export factor SDE5%2C
XM_018635478.1	108861574	LOC108861574	7.67559	20.2706	-1.40104	0.0405947	down	type IV inositol polyphosphate 5-phosphatase 11
XM_018635610.1	108861682	LOC108861682	24.6948	30.9411	-0.325318	0.0152207	down	aminoacyl tRNA synthase complex-interacting multifunctional protein 1%2C
XM_018635637.1	108861699	LOC108861699	2.55671	5.38277	-1.07406	0.0408479	down	serine carboxypeptidase-like 50
XM_018635745.1	108861791	LOC108861791	49.4539	326.585	-2.7233	0.00244203	down	S-adenosylmethionine decarboxylase proenzyme 3
XM_018635830.1	108861858	LOC108861858	12.5241	21.2954	-0.765833	0.00292691	down	probable transcription factor At3g04930
XM_018635840.1	108861865	LOC108861865	7.09767	28.7782	-2.01956	0.0190809	down	UTP--glucose-1-phosphate uridylyltransferase 3%2C chloroplastic%2C
XM_018635872.1	108861895	LOC108861895	880.394	3496.99	-1.98989	0.0277272	down	chlorophyll a-b binding protein 151%2C chloroplastic
XM_018635904.1	108861917	LOC108861917	3.36198	4.52587	-0.428885	0.0347442	down	kinesin-like protein KIN-12D%2C
XM_018635928.1	108861935	LOC108861935	22.7734	39.7567	-0.803851	0.0108602	down	probable low-specificity L-threonine aldolase 2%2C
XM_018635942.1	108861944	LOC108861944	11.7024	20.1395	-0.783222	0.0398499	down	protein DCL%2C chloroplastic-like
XM_018636058.1	108862035	LOC108862035	9.61704	9.98347	-0.0539487	0.0484126	down	protein disulfide-isomerase 5-1%2C
XM_018636060.1	108862040	LOC108862040	4.10752	43.1684	-3.39364	0.0301234	down	cyclin-U1-1
XM_018636064.1	108862043	LOC108862043	4.84773	15.721	-1.69731	0.04917	down	protein SPA1-RELATED 3%2C
XM_018636068.1	108862046	LOC108862046	9.30354	17.1377	-0.881322	0.0217747	down	probable sodium/metabolite cotransporter BASS4%2C chloroplastic%2C
XM_018636076.1	108862051	LOC108862051	0.155468	7.23754	-5.54081	0.0208584	down	sm-like protein LSM6A%2C
XM_018636086.1	108862059	LOC108862059	7.91674	31.9755	-2.01399	0.0452949	down	mitogen-activated protein kinase 18-like
XM_018636172.1	108862131	LOC108862131	14.6896	15.9614	-0.119786	0.0377366	down	oxysterol-binding protein-related protein 3B
XM_018636226.1	108862176	LOC108862176	7.05757	31.1689	-2.14286	0.0166292	down	protein IQ-DOMAIN 14
XM_018636231.1	108862179	LOC108862179	5.52904	39.7024	-2.84413	0.0269965	down	CTP synthase-like
XM_018636241.1	108862188	LOC108862188	3.51775	7.44455	-1.08153	0.0143815	down	chaperone protein dnaJ 49-like
XM_018636264.1	108862206	LOC108862206	109.03	153.025	-0.489041	0.0118942	down	putative 60S ribosomal protein L30-1
XM_018636288.1	108862226	LOC108862226	8.17533	17.8132	-1.1236	0.0397456	down	long chain acyl-CoA synthetase 8%2C
XM_018636388.1	108862300	LOC108862300	0.258233	5.80912	-4.49157	0.0201129	down	protein LNK3%2C
XM_018636397.1	108862308	LOC108862308	14.7024	22.5134	-0.61473	0.0485282	down	protein SIEVE ELEMENT OCCLUSION B%2C
XM_018636463.1	108862362	LOC108862362	0.840391	6.78695	-3.01363	0.0125082	down	tryptophan synthase alpha chain%2C chloroplastic%2C
XM_018636470.1	108862367	LOC108862367	1.6356	51.7926	-4.98486	0.0460948	down	senescence/dehydration-associated protein At3g51250-like
XM_018636560.1	108862430	LOC108862430	6.51151	10.2337	-0.65227	0.0183771	down	probable pre-mRNA-splicing factor ATP-dependent RNA helicase DEAH2%2C
XM_018636575.1	108862442	LOC108862442	3.71946	6.14314	-0.723882	0.0395046	down	mitogen-activated protein kinase 18-like
XM_018636645.1	108862496	LOC108862496	18.4563	33.5133	-0.860622	0.0419768	down	patellin-4-like%2C
XM_018636685.1	108862526	LOC108862526	9.54345	105.85	-3.47137	0.0151664	down	phenylalanine ammonia-lyase 2
XM_018636777.1	108862589	LOC108862589	22.8975	61.2327	-1.41911	0.0164411	down	translocase of chloroplast 33%2C chloroplastic%2C
XM_018636958.1	108862702	LOC108862702	4.3555	13.6101	-1.64377	0.0446506	down	nuclear transcription factor Y subunit C-9-like
XM_018637015.1	108862780	LOC108862780	0.380083	16.7232	-5.45939	0.00370821	down	nematode resistance protein-like HSPRO1
XM_018637066.1	108862817	LOC108862817	19.9545	33.8664	-0.763141	0.0232027	down	protein LNK1
XM_018637104.1	108862845	LOC108862845	3.51237	6.25	-0.831411	0.0200185	down	2-hydroxy-6-oxononadienedioate/2-hydroxy-6-oxononatrienedioate hydrolase
XM_018637158.1	108862894	LOC108862894	132.798	176.322	-0.408981	0.0330978	down	actin-2-like
XM_018637203.1	108862932	LOC108862932	18.7198	50.2339	-1.4241	0.00920763	down	S-adenosylmethionine decarboxylase proenzyme 3-like%2C
XM_018637213.1	108862942	LOC108862942	11.8443	34.9337	-1.56043	0.0281391	down	long chain acyl-CoA synthetase 2
XM_018637261.1	108862977	LOC108862977	8.77622	13.152	-0.583606	0.0143898	down	probable galacturonosyltransferase 15
XM_018637284.1	108862998	LOC108862998	5.77179	6.99214	-0.276717	0.0241561	down	uncharacterized LOC108862998%2C
XM_018637328.1	108863038	LOC108863038	9.4074	12.2416	-0.37992	0.0241195	down	ankyrin repeat and SAM domain-containing protein 6
XM_018637329.1	108863039	LOC108863039	25.7568	111.132	-2.10925	0.0136585	down	chlorophyllide a oxygenase%2C chloroplastic-like
XM_018637339.1	108863044	LOC108863044	34.9979	105.689	-1.59449	0.0431331	down	granule-bound starch synthase 1%2C chloroplastic/amyloplastic%2C
XM_018637450.1	108863130	LOC108863130	0.028348	8.44904	-8.2194	0.00519397	down	5-methyltetrahydropteroyltriglutamate--homocysteine methyltransferase 2%2C
XM_018637482.1	108863155	LOC108863155	10.2602	19.9751	-0.961141	0.000344145	down	ankyrin repeat-containing protein ITN1%2C
XM_018637500.1	108863166	LOC108863166	23.2234	39.2583	-0.757417	0.000793764	down	F-box/LRR-repeat protein 14
XM_018637562.1	108863214	LOC108863214	17.4268	26.1991	-0.588208	0.00861455	down	histone H2A.6-like%2C
XM_018637575.1	108863222	LOC108863222	3.97301	6.94358	-0.805447	0.00595952	down	E3 ubiquitin-protein ligase RDUF2
XM_018637585.1	108863229	LOC108863229	3.24093	5.93835	-0.873656	0.0098709	down	alkaline/neutral invertase C%2C mitochondrial
XM_018637692.1	108863309	LOC108863309	36.7557	51.7737	-0.494249	0.0475612	down	DEAD-box ATP-dependent RNA helicase 50
XM_018637977.1	108863521	LOC108863521	14.5856	38.7472	-1.40955	0.0450758	down	4-hydroxyphenylpyruvate dioxygenase
XM_018638056.1	108863586	LOC108863586	429.254	770.371	-0.843723	0.0269056	down	serine--glyoxylate aminotransferase%2C
XM_018638084.1	108863604	LOC108863604	26.3098	34.0205	-0.370806	0.0160232	down	rop guanine nucleotide exchange factor 1-like
XR_001943620.1	108815938	LOC108815938	6.21263	15.976	-1.36263	0.0380201	down	mitochondrial import inner membrane translocase subunit TIM13-like
XR_001943664.1	108814533	LOC108814533	2.98082	6.64709	-1.15702	0.0431534	down	endoglucanase 8%2C
XR_001945346.1	108826081	LOC108826081	3.59834	4.08189	-0.181907	0.0280149	down	adenylylsulfatase HINT3-like%2C
XR_001945561.1	108826915	LOC108826915	1.59797	2.65852	-0.734382	0.0214409	down	two pore calcium channel protein 1%2C
XR_001946272.1	108830986	LOC108830986	2.15906	2.64615	-0.293492	0.048487	down	casein kinase 1-like protein 3%2C
XR_001947890.1	108840495	LOC108840495	0.532016	2.0539	-1.94883	0.0479568	down	uncharacterized LOC108840495%2C
XR_001949951.1	108854689	LOC108854689	72.4619	91.4805	-0.336242	0.00760806	down	DEAD-box ATP-dependent RNA helicase 3%2C chloroplastic-like%2C
XR_001950097.1	108855611	LOC108855611	0.752828	1.51473	-1.00867	0.0139895	down	uncharacterized LOC108855611%2C
