# Supplementary material for: Early Response of Radish to Heat Stress by Strand-Specific Transcriptome and miRNA Analysis
Source: Int J Mol Sci. 2019 Jul 6;20(13):3321. doi: 10.3390/ijms20133321 (PMC6651063; doi:10.3390/ijms20133321)
Supplement: Supplementary file 1 [file ijms-20-03321-s001.zip › Table S6 KEGG analysis results of DE mRNA corresponding genes..xlsx]

## Sheet: QHC06_vs_QHC00.DEG_KEGG_pathway
TABLE S6 | KEGG analysis results of DE mRNA corresponding genes.
#Term	Database	ID	Input number	Background number	P-Value	Corrected P-Value	Input	KO	Entrez_ID	KO_name	Hyperlink
Circadian rhythm - plant	KEGG PATHWAY	ath04712	13	36	0.000710337	0.0767164	108857660|108861127|108861168|108855171|108806054|108814356|108843545|108813185|108855650|108841797|108825656|108827829|108806449	ath:AT3G60250|ath:AT1G01060|ath:AT5G62430|ath:AT5G24470|ath:AT1G22770|ath:AT5G08330|ath:AT5G08330|ath:AT2G46830|ath:AT2G23070|ath:AT5G02810|ath:AT5G23730|ath:AT5G61380|ath:AT1G09570|	AT3G60250|AT1G01060|AT5G62430|AT5G24470|AT1G22770|AT5G08330|AT5G08330|AT2G46830|AT2G23070|AT5G02810|AT5G23730|AT5G61380|AT1G09570|	CKB3|LHY|CDF1|PRR5|GI| | |CCA1| |PRR7| |TOC1|PHYA|	http://www.genome.jp/kegg-bin/show_pathway?ath04712/ath:AT5G24470%09red/ath:AT5G61380%09red/ath:AT5G02810%09red/ath:AT3G60250%09red/ath:AT5G08330%09red/ath:AT5G62430%09red/ath:AT1G01060%09red/ath:AT1G09570%09red/ath:AT1G22770%09red/ath:AT5G23730%09red/ath:AT2G23070%09red/ath:AT2G46830%09red
Glycolysis / Gluconeogenesis	KEGG PATHWAY	ath00010	23	112	0.0065504	0.285025	108852020|108814335|108834422|108856572|108818779|108854269|108844720|108835178|108805905|108805101|108861506|108814156|108805109|108827415|108805328|108839764|108847397|108839915|108830944|108843474|108845863|108825415|108813519	ath:AT1G54220|ath:AT1G30120|ath:AT4G38970|ath:AT1G43670|ath:AT1G79530|ath:AT5G61580|ath:AT5G14500|ath:AT1G48030|ath:AT3G47800|ath:AT2G36580|ath:AT3G12780|ath:AT2G36580|ath:AT3G12780|ath:AT1G24180|ath:AT3G04120|ath:AT3G50520|ath:AT5G56350|ath:AT4G25900|ath:AT1G09780|ath:AT4G26270|ath:AT1G30120|ath:AT4G38970|ath:AT3G22960|	AT1G54220|AT1G30120|AT4G38970|AT1G43670|AT1G79530|AT5G61580|AT5G14500|AT1G48030|AT3G47800|AT2G36580|AT3G12780|AT2G36580|AT3G12780|AT1G24180|AT3G04120|AT3G50520|AT5G56350|AT4G25900|AT1G09780|AT4G26270|AT1G30120|AT4G38970|AT3G22960|	|PDH-E1_BETA|FBA2| |GAPCP-1|PFK4| |mtLPD1| | |PGK1| |PGK1|IAR4|GAPC1| | | | |PFK3|PDH-E1_BETA|FBA2|PKP-ALPHA|	http://www.genome.jp/kegg-bin/show_pathway?ath00010/ath:AT5G56350%09red/ath:AT5G14500%09red/ath:AT1G09780%09red/ath:AT1G24180%09red/ath:AT1G79530%09red/ath:AT4G25900%09red/ath:AT3G04120%09red/ath:AT1G43670%09red/ath:AT3G47800%09red/ath:AT4G26270%09red/ath:AT3G22960%09red/ath:AT5G61580%09red/ath:AT2G36580%09red/ath:AT1G54220%09red/ath:AT3G50520%09red/ath:AT4G38970%09red/ath:AT1G30120%09red/ath:AT3…
Carbon metabolism	KEGG PATHWAY	ath01200	40	243	0.0128563	0.285025	108863586|108835178|108852020|108808926|108818206|108814335|108834422|108856572|108861506|108850490|108842356|108816633|108854269|108848112|108809188|108854419|108805101|108805328|108818779|108814156|108854898|108805109|108827415|108848932|108835198|108840710|108812101|108827241|108843113|108839764|108847397|108832871|108830944|108857319|108846026|108843474|108818532|108845863|108813519|108825415	ath:AT2G13360|ath:AT1G48030|ath:AT1G54220|ath:AT2G42600|ath:AT5G14780|ath:AT1G30120|ath:AT4G38970|ath:AT1G43670|ath:AT3G12780|ath:AT1G53240|ath:AT5G09660|ath:AT3G58750|ath:AT5G61580|ath:AT5G55070|ath:AT1G13700|ath:AT2G42600|ath:AT2G36580|ath:AT3G04120|ath:AT1G79530|ath:AT2G36580|ath:AT4G13930|ath:AT3G12780|ath:AT1G24180|ath:AT5G08300|ath:AT1G17650|ath:AT1G67090|ath:AT2G20420|ath:AT5G55070|ath:AT5…	AT2G13360|AT1G48030|AT1G54220|AT2G42600|AT5G14780|AT1G30120|AT4G38970|AT1G43670|AT3G12780|AT1G53240|AT5G09660|AT3G58750|AT5G61580|AT5G55070|AT1G13700|AT2G42600|AT2G36580|AT3G04120|AT1G79530|AT2G36580|AT4G13930|AT3G12780|AT1G24180|AT5G08300|AT1G17650|AT1G67090|AT2G20420|AT5G55070|AT5G03290|AT3G50520|AT5G56350|AT2G44160|AT1G09780|AT1G32380|AT1G12230|AT4G26270|AT5G09660|AT1G30120|AT3G22960|AT4G38970|	AGT|mtLPD1| |PPC2|FDH|PDH-E1_BETA|FBA2| |PGK1|mMDH1|PMDH2|CSY2|PFK4| |PGL1|PPC2| |GAPC1|GAPCP-1| |SHM4|PGK1|IAR4| |GLYR2|RBCS1A| | |IDH-V| | |MTHFR2| |PRS2| |PFK3|PMDH2|PDH-E1_BETA|PKP-ALPHA|FBA2|	http://www.genome.jp/kegg-bin/show_pathway?ath01200/ath:AT1G79530%09red/ath:AT1G24180%09red/ath:AT1G12230%09red/ath:AT3G04120%09red/ath:AT4G26270%09red/ath:AT5G03290%09red/ath:AT3G50520%09red/ath:AT1G53240%09red/ath:AT1G30120%09red/ath:AT5G14780%09red/ath:AT1G67090%09red/ath:AT2G20420%09red/ath:AT4G38970%09red/ath:AT2G36580%09red/ath:AT5G55070%09red/ath:AT1G43670%09red/ath:AT4G13930%09red/ath:AT1…
Phagosome	KEGG PATHWAY	ath04145	18	86	0.012865	0.285025	108856519|108818321|108822213|108842051|108819000|108830723|108823430|108818767|108808156|108842226|108822064|108863097|108807197|108818999|108828147|108823771|108812203|108828263	ath:AT4G38920|ath:AT3G58730|ath:AT1G20090|ath:AT4G20890|ath:AT4G38920|ath:AT3G60540|ath:AT4G02620|ath:AT1G52280|ath:AT2G18710|ath:AT1G71010|ath:AT4G38920|ath:AT3G18820|ath:AT2G45070|ath:AT4G38920|ath:AT1G56340|ath:AT2G25610|ath:AT5G44340|ath:AT3G28710|	AT4G38920|AT3G58730|AT1G20090|AT4G20890|AT4G38920|AT3G60540|AT4G02620|AT1G52280|AT2G18710|AT1G71010|AT4G38920|AT3G18820|AT2G45070|AT4G38920|AT1G56340|AT2G25610|AT5G44340|AT3G28710|	VHA-C3| |ROP2|TUB9|VHA-C3| | |RABG3d|SCY1|FAB1C|VHA-C3|RAB7B|SEC61_BETA|VHA-C3|CRT1a| |TUB4| |	http://www.genome.jp/kegg-bin/show_pathway?ath04145/ath:AT1G52280%09red/ath:AT3G28710%09red/ath:AT3G58730%09red/ath:AT3G60540%09red/ath:AT4G20890%09red/ath:AT1G71010%09red/ath:AT3G18820%09red/ath:AT1G56340%09red/ath:AT2G45070%09red/ath:AT4G38920%09red/ath:AT2G25610%09red/ath:AT4G02620%09red/ath:AT5G44340%09red/ath:AT2G18710%09red/ath:AT1G20090%09red
Ribosome	KEGG PATHWAY	ath03010	55	360	0.0144442	0.285025	108840271|108847851|108818908|108844310|108811299|108813802|108844783|108854884|108805989|108819230|108848959|108859102|108855768|108853497|108833554|108809246|108806560|108854879|108824736|108828733|108836518|108857589|108847793|108843890|108824962|108820705|108806865|108825736|108829770|108849186|108849040|108850942|108859331|108834665|108849325|108823420|108862206|108813302|108846176|108847242…	ath:AT5G18790|ath:AT3G09630|ath:AT1G18540|ath:AT2G05220|ath:AT3G05560|ath:AT2G44120|ath:AT5G15220|ath:AT5G39850|ath:AT1G74050|ath:AT1G26910|ath:AT2G36620|ath:AT4G00100|ath:AT1G07070|ath:AT3G60245|ath:AT5G53070|ath:AT1G04480|ath:AT4G33865|ath:AT2G27530|ath:AT4G34670|ath:AT1G71720|ath:AT3G22300|ath:AT3G47370|ath:AT1G27400|ath:AT5G62300|ath:AT4G25740|ath:AT1G52300|ath:AT3G53020|ath:AT3G47370|ath:AT1…	AT5G18790|AT3G09630|AT1G18540|AT2G05220|AT3G05560|AT2G44120|AT5G15220|AT5G39850|AT1G74050|AT1G26910|AT2G36620|AT4G00100|AT1G07070|AT3G60245|AT5G53070|AT1G04480|AT4G33865|AT2G27530|AT4G34670|AT1G71720|AT3G22300|AT3G47370|AT1G27400|AT5G62300|AT4G25740|AT1G52300|AT3G53020|AT3G47370|AT1G34030|AT3G53740|AT2G47110|AT2G32060|AT3G06700|AT1G29070|AT2G42740|AT3G24830|AT1G36240|AT1G34030|AT2G39390|AT4G26230…	| | | | | | | | |RPL10B|RPL24A|RPS13A| | | | | |PGY1| | |RPS10| | | | | |STV1| | | |UBQ6| | | |RPL16A| | | | | | | | |EMB3010|RPL18|RPS5A| |RPS13A|EMB3010| | | | | | |	http://www.genome.jp/kegg-bin/show_pathway?ath03010/ath:AT2G39390%09red/ath:AT5G03850%09red/ath:AT4G33865%09red/ath:AT3G06700%09red/ath:AT2G42740%09red/ath:AT4G25740%09red/ath:AT5G39850%09red/ath:AT1G29070%09red/ath:AT3G11940%09red/ath:AT1G52300%09red/ath:AT1G18540%09red/ath:AT5G56670%09red/ath:AT3G05590%09red/ath:AT4G26230%09red/ath:AT2G05220%09red/ath:AT3G11510%09red/ath:AT3G24830%09red/ath:AT3…
Citrate cycle (TCA cycle)	KEGG PATHWAY	ath00020	14	62	0.0158347	0.285025	108827241|108850490|108842356|108814335|108812101|108835178|108816633|108848112|108852020|108843113|108818532|108845863|108827415|108848932	ath:AT5G55070|ath:AT1G53240|ath:AT5G09660|ath:AT1G30120|ath:AT2G20420|ath:AT1G48030|ath:AT3G58750|ath:AT5G55070|ath:AT1G54220|ath:AT5G03290|ath:AT5G09660|ath:AT1G30120|ath:AT1G24180|ath:AT5G08300|	AT5G55070|AT1G53240|AT5G09660|AT1G30120|AT2G20420|AT1G48030|AT3G58750|AT5G55070|AT1G54220|AT5G03290|AT5G09660|AT1G30120|AT1G24180|AT5G08300|	|mMDH1|PMDH2|PDH-E1_BETA| |mtLPD1|CSY2| | |IDH-V|PMDH2|PDH-E1_BETA|IAR4| |	http://www.genome.jp/kegg-bin/show_pathway?ath00020/ath:AT2G20420%09red/ath:AT5G08300%09red/ath:AT3G58750%09red/ath:AT1G24180%09red/ath:AT5G03290%09red/ath:AT5G09660%09red/ath:AT1G54220%09red/ath:AT1G53240%09red/ath:AT1G30120%09red/ath:AT5G55070%09red/ath:AT1G48030%09red
Pyruvate metabolism	KEGG PATHWAY	ath00620	16	83	0.0329447	0.508289	108850490|108842356|108845863|108818532|108861274|108813133|108835178|108852020|108854419|108808926|108805101|108814335|108814156|108847397|108827415|108813519	ath:AT1G53240|ath:AT5G09660|ath:AT1G30120|ath:AT5G09660|ath:AT3G02720|ath:AT2G43430|ath:AT1G48030|ath:AT1G54220|ath:AT2G42600|ath:AT2G42600|ath:AT2G36580|ath:AT1G30120|ath:AT2G36580|ath:AT5G56350|ath:AT1G24180|ath:AT3G22960|	AT1G53240|AT5G09660|AT1G30120|AT5G09660|AT3G02720|AT2G43430|AT1G48030|AT1G54220|AT2G42600|AT2G42600|AT2G36580|AT1G30120|AT2G36580|AT5G56350|AT1G24180|AT3G22960|	mMDH1|PMDH2|PDH-E1_BETA|PMDH2| |GLX2-1|mtLPD1| |PPC2|PPC2| |PDH-E1_BETA| | |IAR4|PKP-ALPHA|	http://www.genome.jp/kegg-bin/show_pathway?ath00620/ath:AT2G42600%09red/ath:AT5G56350%09red/ath:AT1G24180%09red/ath:AT2G43430%09red/ath:AT3G22960%09red/ath:AT5G09660%09red/ath:AT2G36580%09red/ath:AT1G54220%09red/ath:AT1G53240%09red/ath:AT3G02720%09red/ath:AT1G30120%09red/ath:AT1G48030%09red
Cysteine and methionine metabolism	KEGG PATHWAY	ath00270	18	99	0.0383177	0.517289	108824110|108850490|108842356|108823051|108849952|108820767|108823608|108813154|108863130|108811901|108862932|108843473|108861791|108818532|108812575|108812761|108852226|108817927	ath:AT5G53850|ath:AT1G53240|ath:AT5G09660|ath:AT4G34840|ath:AT4G31990|ath:AT5G53970|ath:AT1G79230|ath:AT1G05010|ath:AT3G03780|ath:AT3G23810|ath:AT3G02470|ath:AT4G19020|ath:AT3G02470|ath:AT5G09660|ath:AT3G02470|ath:AT3G23810|ath:AT2G22810|ath:AT5G15950|	AT5G53850|AT1G53240|AT5G09660|AT4G34840|AT4G31990|AT5G53970|AT1G79230|AT1G05010|AT3G03780|AT3G23810|AT3G02470|AT4G19020|AT3G02470|AT5G09660|AT3G02470|AT3G23810|AT2G22810|AT5G15950|	|mMDH1|PMDH2|MTN2|ASP5| |MST1|EFE|MS2|SAHH2|SAMDC|CMT2|SAMDC|PMDH2|SAMDC|SAHH2|ACS4| |	http://www.genome.jp/kegg-bin/show_pathway?ath00270/ath:AT3G02470%09red/ath:AT1G05010%09red/ath:AT3G23810%09red/ath:AT5G53850%09red/ath:AT4G34840%09red/ath:AT3G03780%09red/ath:AT4G31990%09red/ath:AT2G22810%09red/ath:AT5G09660%09red/ath:AT4G19020%09red/ath:AT5G15950%09red/ath:AT1G53240%09red/ath:AT5G53970%09red/ath:AT1G79230%09red
Photosynthesis - antenna proteins	KEGG PATHWAY	ath00196	6	22	0.0522383	0.626859	108861895|108823381|108849064|108841759|108814906|108838337	ath:AT2G05100|ath:AT3G27690|ath:AT1G76570|ath:AT5G01530|ath:AT3G54890|ath:AT1G29920|	AT2G05100|AT3G27690|AT1G76570|AT5G01530|AT3G54890|AT1G29920|	LHCB2.1|LHCB2.3| |LHCB4.1|LHCA1|CAB2|	http://www.genome.jp/kegg-bin/show_pathway?ath00196/ath:AT1G29920%09red/ath:AT2G05100%09red/ath:AT3G54890%09red/ath:AT1G76570%09red/ath:AT3G27690%09red/ath:AT5G01530%09red
Carbon fixation in photosynthetic organisms	KEGG PATHWAY	ath00710	13	69	0.0581759	0.627489	108840710|108850490|108842356|108818532|108805328|108854419|108808926|108818779|108834422|108856572|108805109|108861506|108825415	ath:AT1G67090|ath:AT1G53240|ath:AT5G09660|ath:AT5G09660|ath:AT3G04120|ath:AT2G42600|ath:AT2G42600|ath:AT1G79530|ath:AT4G38970|ath:AT1G43670|ath:AT3G12780|ath:AT3G12780|ath:AT4G38970|	AT1G67090|AT1G53240|AT5G09660|AT5G09660|AT3G04120|AT2G42600|AT2G42600|AT1G79530|AT4G38970|AT1G43670|AT3G12780|AT3G12780|AT4G38970|	RBCS1A|mMDH1|PMDH2|PMDH2|GAPC1|PPC2|PPC2|GAPCP-1|FBA2| |PGK1|PGK1|FBA2|	http://www.genome.jp/kegg-bin/show_pathway?ath00710/ath:AT1G79530%09red/ath:AT1G43670%09red/ath:AT3G04120%09red/ath:AT3G12780%09red/ath:AT2G42600%09red/ath:AT5G09660%09red/ath:AT1G53240%09red/ath:AT1G67090%09red/ath:AT4G38970%09red
Biosynthesis of unsaturated fatty acids	KEGG PATHWAY	ath01040	8	36	0.063911	0.627489	108859788|108812689|108847440|108813026|108842420|108818237|108863526|108834911	ath:AT1G06080|ath:AT5G48880|ath:AT2G43710|ath:AT1G06290|ath:AT4G16760|ath:AT1G67730|ath:AT3G04000|ath:AT4G30950|	AT1G06080|AT5G48880|AT2G43710|AT1G06290|AT4G16760|AT1G67730|AT3G04000|AT4G30950|	ADS1|PKT2|SSI2|ACX3|ACX1|KCR1| |FAD6|	http://www.genome.jp/kegg-bin/show_pathway?ath01040/ath:AT2G43710%09red/ath:AT4G30950%09red/ath:AT1G06290%09red/ath:AT3G04000%09red/ath:AT4G16760%09red/ath:AT1G67730%09red/ath:AT5G48880%09red/ath:AT1G06080%09red
Fatty acid metabolism	KEGG PATHWAY	ath01212	13	73	0.0791691	0.64111	108859788|108812689|108847440|108856250|108862226|108823083|108813026|108842420|108818237|108863526|108862942|108834911|108827842	ath:AT1G06080|ath:AT5G48880|ath:AT2G43710|ath:AT3G23790|ath:AT2G04350|ath:AT1G08510|ath:AT1G06290|ath:AT4G16760|ath:AT1G67730|ath:AT3G04000|ath:AT1G49430|ath:AT4G30950|ath:AT5G46290|	AT1G06080|AT5G48880|AT2G43710|AT3G23790|AT2G04350|AT1G08510|AT1G06290|AT4G16760|AT1G67730|AT3G04000|AT1G49430|AT4G30950|AT5G46290|	ADS1|PKT2|SSI2|AAE16|LACS8|FATB|ACX3|ACX1|KCR1| |LACS2|FAD6|KAS_I|	http://www.genome.jp/kegg-bin/show_pathway?ath01212/ath:AT4G16760%09red/ath:AT4G30950%09red/ath:AT2G43710%09red/ath:AT1G06290%09red/ath:AT3G04000%09red/ath:AT5G46290%09red/ath:AT1G08510%09red/ath:AT2G04350%09red/ath:AT1G67730%09red/ath:AT5G48880%09red/ath:AT3G23790%09red/ath:AT1G06080%09red/ath:AT1G49430%09red
Porphyrin and chlorophyll metabolism	KEGG PATHWAY	ath00860	9	45	0.0809332	0.64111	108842437|108807769|108854699|108805742|108855868|108842747|108862743|108820615|108863039	ath:AT4G25080|ath:AT1G04620|ath:AT1G44446|ath:AT1G58290|ath:AT2G44520|ath:AT4G18480|ath:AT3G56940|ath:AT4G16690|ath:AT1G44446|	AT4G25080|AT1G04620|AT1G44446|AT1G58290|AT2G44520|AT4G18480|AT3G56940|AT4G16690|AT1G44446|	CHLM| |CH1|HEMA1|COX10|CHLI1|CRD1|MES16|CH1|	http://www.genome.jp/kegg-bin/show_pathway?ath00860/ath:AT1G44446%09red/ath:AT1G04620%09red/ath:AT3G56940%09red/ath:AT1G58290%09red/ath:AT2G44520%09red/ath:AT4G16690%09red/ath:AT4G25080%09red/ath:AT4G18480%09red
Protein processing in endoplasmic reticulum	KEGG PATHWAY	ath04141	32	220	0.0831068	0.64111	108813081|108857317|108854508|108829577|108847656|108847038|108826839|108861628|108828147|108847031|108806174|108854284|108808156|108815222|108862188|108807047|108832973|108811669|108828239|108807197|108818052|108826903|108815118|108861901|108862159|108830723|108859078|108854886|108825884|108813476|108862777|108843008	ath:AT1G52260|ath:AT3G09350|ath:AT5G41340|ath:AT5G05470|ath:AT5G19660|ath:AT5G28540|ath:AT4G04210|ath:AT3G54960|ath:AT1G56340|ath:AT5G28540|ath:AT1G56330|ath:AT4G24190|ath:AT2G18710|ath:AT1G04980|ath:AT3G57340|ath:AT1G34130|ath:AT1G21750|ath:AT2G32920|ath:AT4G02570|ath:AT2G45070|ath:AT5G60640|ath:AT1G77510|ath:AT1G16190|ath:AT5G28540|ath:AT3G07100|ath:AT3G60540|ath:AT3G53800|ath:AT4G14160|ath:AT5…	AT1G52260|AT3G09350|AT5G41340|AT5G05470|AT5G19660|AT5G28540|AT4G04210|AT3G54960|AT1G56340|AT5G28540|AT1G56330|AT4G24190|AT2G18710|AT1G04980|AT3G57340|AT1G34130|AT1G21750|AT2G32920|AT4G02570|AT2G45070|AT5G60640|AT1G77510|AT1G16190|AT5G28540|AT3G07100|AT3G60540|AT3G53800|AT4G14160|AT5G14030|AT2G21630|AT3G18860|AT5G60640|	PDIL1-5|Fes1A|UBC4|EIF2_ALPHA|S1P|BIP1|PUX4|PDIL1-3|CRT1a|BIP1|SAR1B|SHD|SCY1|PDIL2-2| |STT3B|PDIL1-1|PDIL2-3|CUL1|SEC61_BETA|PDIL1-4|PDIL1-2|RAD23A|BIP1|ERMO2| |Fes1B| | | | |PDIL1-4|	http://www.genome.jp/kegg-bin/show_pathway?ath04141/ath:AT5G28540%09red/ath:AT4G02570%09red/ath:AT1G56330%09red/ath:AT3G18860%09red/ath:AT3G60540%09red/ath:AT4G14160%09red/ath:AT1G52260%09red/ath:AT3G53800%09red/ath:AT1G21750%09red/ath:AT5G05470%09red/ath:AT1G16190%09red/ath:AT5G60640%09red/ath:AT4G04210%09red/ath:AT1G34130%09red/ath:AT3G57340%09red/ath:AT1G04980%09red/ath:AT2G18710%09red/ath:AT1…
Glycine, serine and threonine metabolism	KEGG PATHWAY	ath00260	12	69	0.100231	0.721666	108830944|108862362|108863586|108855658|108835178|108844499|108813839|108861935|108839764|108812969|108853827|108854898	ath:AT1G09780|ath:AT3G54640|ath:AT2G13360|ath:AT2G42490|ath:AT1G48030|ath:AT2G38400|ath:AT1G32470|ath:AT3G04520|ath:AT3G50520|ath:AT1G62810|ath:AT2G42490|ath:AT4G13930|	AT1G09780|AT3G54640|AT2G13360|AT2G42490|AT1G48030|AT2G38400|AT1G32470|AT3G04520|AT3G50520|AT1G62810|AT2G42490|AT4G13930|	|TSA1|AGT| |mtLPD1|AGT3| |THA2| | | |SHM4|	http://www.genome.jp/kegg-bin/show_pathway?ath00260/ath:AT1G62810%09red/ath:AT4G13930%09red/ath:AT1G09780%09red/ath:AT2G42490%09red/ath:AT3G04520%09red/ath:AT2G38400%09red/ath:AT3G54640%09red/ath:AT1G32470%09red/ath:AT3G50520%09red/ath:AT2G13360%09red/ath:AT1G48030%09red
Isoquinoline alkaloid biosynthesis	KEGG PATHWAY	ath00950	5	23	0.136843	0.923688	108820767|108812969|108855658|108853827|108849952	ath:AT5G53970|ath:AT1G62810|ath:AT2G42490|ath:AT2G42490|ath:AT4G31990|	AT5G53970|AT1G62810|AT2G42490|AT2G42490|AT4G31990|	| | | |ASP5|	http://www.genome.jp/kegg-bin/show_pathway?ath00950/ath:AT1G62810%09red/ath:AT2G42490%09red/ath:AT5G53970%09red/ath:AT4G31990%09red
Metabolic pathways	KEGG PATHWAY	ath01100	219	1861	0.147353	0.936125	108863586|108830688|108854699|108861791|108818206|108818468|108853827|108861506|108856519|108856214|108861666|108822642|108856969|108805742|108835178|108809188|108816927|108805101|108824322|108844151|108805109|108827842|108813019|108835198|108862561|108840710|108818321|108817761|108842391|108827241|108811901|108862932|108843113|108862179|108843116|108847397|108832871|108842420|108857319|108824110…	ath:AT2G13360|ath:AT1G16570|ath:AT1G44446|ath:AT3G02470|ath:AT5G14780|ath:AT5G03300|ath:AT2G42490|ath:AT3G12780|ath:AT4G38920|ath:AT3G54250|ath:AT3G11750|ath:AT4G21710|ath:AT5G50370|ath:AT1G58290|ath:AT1G48030|ath:AT1G13700|ath:AT5G11770|ath:AT2G36580|ath:AT1G43710|ath:AT5G54770|ath:AT3G12780|ath:AT5G46290|ath:AT2G29630|ath:AT1G17650|ath:AT3G53580|ath:AT1G67090|ath:AT3G58730|ath:AT1G65960|ath:AT5…	AT2G13360|AT1G16570|AT1G44446|AT3G02470|AT5G14780|AT5G03300|AT2G42490|AT3G12780|AT4G38920|AT3G54250|AT3G11750|AT4G21710|AT5G50370|AT1G58290|AT1G48030|AT1G13700|AT5G11770|AT2G36580|AT1G43710|AT5G54770|AT3G12780|AT5G46290|AT2G29630|AT1G17650|AT3G53580|AT1G67090|AT3G58730|AT1G65960|AT5G14950|AT5G55070|AT3G23810|AT3G02470|AT5G03290|AT1G30820|AT5G15490|AT5G56350|AT2G44160|AT4G16760|AT1G32380|AT5G53850…	AGT| |CH1|SAMDC|FDH|ADK2| |PGK1|VHA-C3| |FOLB1|NRPB2| |HEMA1|mtLPD1|PGL1| | |emb1075|THI1|PGK1|KAS_I|THIC|GLYR2| |RBCS1A| |GAD2|GMII| |SAHH2|SAMDC|IDH-V| | | |MTHFR2|ACX1|PRS2| |MGD1| |PSAG| | |GPAT3|GS2|UKL4|FRO1|KDSB|PSB28| |PSBP-1|LIP1|SUS1|UPP|LHCB2.3|PYR6|PKT2|PHS2| |HDR|ACS4| |SAHH2| |LACS2| |PDS1| |AXS1|mMDH1|PMDH2|PMM| |USP|COX10|CHLI1| |GAPCP-1|SAMDC|ATS2|CYP94D2|SHM4|CRD1|IAR4|VHA-C3| |…	http://www.genome.jp/kegg-bin/show_pathway?ath01100/ath:AT4G30580%09red/ath:AT4G10040%09red/ath:AT1G24180%09red/ath:AT1G06680%09red/ath:AT4G28750%09red/ath:AT3G04120%09red/ath:AT5G03290%09red/ath:AT4G02620%09red/ath:AT3G50520%09red/ath:AT1G53240%09red/ath:AT1G55670%09red/ath:AT5G08170%09red/ath:AT1G13700%09red/ath:AT3G17810%09red/ath:AT5G53850%09red/ath:AT1G43710%09red/ath:AT4G25080%09red/ath:AT1…
Fatty acid biosynthesis	KEGG PATHWAY	ath00061	7	40	0.177828	0.99654	108847440|108856250|108823083|108862226|108863526|108862942|108827842	ath:AT2G43710|ath:AT3G23790|ath:AT1G08510|ath:AT2G04350|ath:AT3G04000|ath:AT1G49430|ath:AT5G46290|	AT2G43710|AT3G23790|AT1G08510|AT2G04350|AT3G04000|AT1G49430|AT5G46290|	SSI2|AAE16|FATB|LACS8| |LACS2|KAS_I|	http://www.genome.jp/kegg-bin/show_pathway?ath00061/ath:AT2G43710%09red/ath:AT1G49430%09red/ath:AT3G04000%09red/ath:AT5G46290%09red/ath:AT1G08510%09red/ath:AT2G04350%09red/ath:AT3G23790%09red
Glyoxylate and dicarboxylate metabolism	KEGG PATHWAY	ath00630	10	63	0.18106	0.99654	108850490|108842356|108816633|108863586|108818532|108813839|108828973|108818206|108840710|108854898	ath:AT1G53240|ath:AT5G09660|ath:AT3G58750|ath:AT2G13360|ath:AT5G09660|ath:AT1G32470|ath:AT5G35630|ath:AT5G14780|ath:AT1G67090|ath:AT4G13930|	AT1G53240|AT5G09660|AT3G58750|AT2G13360|AT5G09660|AT1G32470|AT5G35630|AT5G14780|AT1G67090|AT4G13930|	mMDH1|PMDH2|CSY2|AGT|PMDH2| |GS2|FDH|RBCS1A|SHM4|	http://www.genome.jp/kegg-bin/show_pathway?ath00630/ath:AT5G14780%09red/ath:AT4G13930%09red/ath:AT3G58750%09red/ath:AT1G32470%09red/ath:AT5G09660%09red/ath:AT2G13360%09red/ath:AT1G53240%09red/ath:AT1G67090%09red/ath:AT5G35630%09red
Alanine, aspartate and glutamate metabolism	KEGG PATHWAY	ath00250	8	48	0.184544	0.99654	108856384|108820642|108863586|108849952|108817761|108844499|108823663|108828973	ath:AT3G24090|ath:AT1G51720|ath:AT2G13360|ath:AT4G31990|ath:AT1G65960|ath:AT2G38400|ath:AT3G27740|ath:AT5G35630|	AT3G24090|AT1G51720|AT2G13360|AT4G31990|AT1G65960|AT2G38400|AT3G27740|AT5G35630|	| |AGT|ASP5|GAD2|AGT3|CARA|GS2|	http://www.genome.jp/kegg-bin/show_pathway?ath00250/ath:AT3G27740%09red/ath:AT1G65960%09red/ath:AT2G38400%09red/ath:AT3G24090%09red/ath:AT4G31990%09red/ath:AT1G51720%09red/ath:AT2G13360%09red/ath:AT5G35630%09red
Proteasome	KEGG PATHWAY	ath03050	9	58	0.213532	0.999711	108848489|108819797|108856513|108828605|108842992|108834643|108817457|108828701|108806509	ath:AT5G23540|ath:AT1G29150|ath:AT3G05530|ath:AT5G42790|ath:AT4G28470|ath:AT3G22630|ath:AT5G45010|ath:AT5G23540|ath:AT3G27430|	AT5G23540|AT1G29150|AT3G05530|AT5G42790|AT4G28470|AT3G22630|AT5G45010|AT5G23540|AT3G27430|	|ATS9|RPT5A|PAF1|RPN1B|PBD1|DSS1(V)| |PBB1|	http://www.genome.jp/kegg-bin/show_pathway?ath03050/ath:AT5G42790%09red/ath:AT3G22630%09red/ath:AT5G23540%09red/ath:AT3G27430%09red/ath:AT5G45010%09red/ath:AT1G29150%09red/ath:AT4G28470%09red/ath:AT3G05530%09red
Arginine and proline metabolism	KEGG PATHWAY	ath00330	11	75	0.227045	0.999711	108818074|108820642|108849952|108862932|108861791|108828973|108818994|108812634|108812575|108862420|108817927	ath:AT5G08170|ath:AT1G51720|ath:AT4G31990|ath:AT3G02470|ath:AT3G02470|ath:AT5G35630|ath:AT2G31100|ath:AT2G16500|ath:AT3G02470|ath:AT3G06300|ath:AT5G15950|	AT5G08170|AT1G51720|AT4G31990|AT3G02470|AT3G02470|AT5G35630|AT2G31100|AT2G16500|AT3G02470|AT3G06300|AT5G15950|	EMB1873| |ASP5|SAMDC|SAMDC|GS2| |ADC1|SAMDC|AT-P4H-2| |	http://www.genome.jp/kegg-bin/show_pathway?ath00330/ath:AT3G06300%09red/ath:AT3G02470%09red/ath:AT5G08170%09red/ath:AT2G31100%09red/ath:AT4G31990%09red/ath:AT1G51720%09red/ath:AT2G16500%09red/ath:AT5G15950%09red/ath:AT5G35630%09red
Fructose and mannose metabolism	KEGG PATHWAY	ath00051	8	52	0.238154	0.999711	108823472|108831778|108846992|108854269|108843474|108834422|108856572|108825415	ath:AT1G73250|ath:AT4G04040|ath:AT2G45790|ath:AT5G61580|ath:AT4G26270|ath:AT4G38970|ath:AT1G43670|ath:AT4G38970|	AT1G73250|AT4G04040|AT2G45790|AT5G61580|AT4G26270|AT4G38970|AT1G43670|AT4G38970|	GER1|MEE51|PMM|PFK4|PFK3|FBA2| |FBA2|	http://www.genome.jp/kegg-bin/show_pathway?ath00051/ath:AT1G73250%09red/ath:AT4G04040%09red/ath:AT4G38970%09red/ath:AT4G26270%09red/ath:AT5G61580%09red/ath:AT1G43670%09red/ath:AT2G45790%09red
Photosynthesis	KEGG PATHWAY	ath00195	11	77	0.250173	0.999711	108862202|108819317|108844011|108844034|108821892|108815085|108822531|108849778|108823792|108819206|108834846	ath:AT1G55670|ath:AT4G28750|ath:AT1G06680|ath:AT2G30570|ath:AT1G08380|ath:AT1G30510|ath:AT1G06680|ath:AT4G28660|ath:AT1G60950|ath:AT1G20020|ath:AT4G21280|	AT1G55670|AT4G28750|AT1G06680|AT2G30570|AT1G08380|AT1G30510|AT1G06680|AT4G28660|AT1G60950|AT1G20020|AT4G21280|	PSAG|PSAE-1|PSBP-1|PSBW|PSAO|RFNR2|PSBP-1|PSB28|FED_A|FNR2|PSBQA|	http://www.genome.jp/kegg-bin/show_pathway?ath00195/ath:AT1G20020%09red/ath:AT2G30570%09red/ath:AT4G28660%09red/ath:AT4G28750%09red/ath:AT1G06680%09red/ath:AT1G08380%09red/ath:AT1G60950%09red/ath:AT4G21280%09red/ath:AT1G30510%09red/ath:AT1G55670%09red
Oxidative phosphorylation	KEGG PATHWAY	ath00190	21	162	0.26665	0.999711	108856519|108818321|108822185|108816927|108841564|108849203|108823771|108855868|108822064|108823430|108831291|108818999|108828263|108810927|108819000|108813314|108845826|108847500|108844105|108835561|108856431	ath:AT4G38920|ath:AT3G58730|ath:AT1G15690|ath:AT5G11770|ath:AT1G53030|ath:AT3G53620|ath:AT2G25610|ath:AT2G44520|ath:AT4G38920|ath:AT4G02620|ath:AT3G62790|ath:AT4G38920|ath:AT3G28710|ath:AT5G47890|ath:AT4G38920|ath:AT3G12260|ath:AT5G08530|ath:AT5G18800|ath:AT5G52840|ath:AT5G67590|ath:AT3G03070|	AT4G38920|AT3G58730|AT1G15690|AT5G11770|AT1G53030|AT3G53620|AT2G25610|AT2G44520|AT4G38920|AT4G02620|AT3G62790|AT4G38920|AT3G28710|AT5G47890|AT4G38920|AT3G12260|AT5G08530|AT5G18800|AT5G52840|AT5G67590|AT3G03070|	VHA-C3| |AVP1| | |PPa4| |COX10|VHA-C3| | |VHA-C3| | |VHA-C3| |CI51| | |FRO1| |	http://www.genome.jp/kegg-bin/show_pathway?ath00190/ath:AT5G52840%09red/ath:AT3G28710%09red/ath:AT5G47890%09red/ath:AT3G58730%09red/ath:AT1G15690%09red/ath:AT5G18800%09red/ath:AT2G44520%09red/ath:AT3G12260%09red/ath:AT4G38920%09red/ath:AT2G25610%09red/ath:AT3G53620%09red/ath:AT5G67590%09red/ath:AT5G11770%09red/ath:AT4G02620%09red/ath:AT1G53030%09red/ath:AT5G08530%09red/ath:AT3G62790%09red/ath:AT3…
Pentose phosphate pathway	KEGG PATHWAY	ath00030	8	54	0.266755	0.999711	108857319|108846026|108854269|108809188|108843474|108834422|108856572|108825415	ath:AT1G32380|ath:AT1G12230|ath:AT5G61580|ath:AT1G13700|ath:AT4G26270|ath:AT4G38970|ath:AT1G43670|ath:AT4G38970|	AT1G32380|AT1G12230|AT5G61580|AT1G13700|AT4G26270|AT4G38970|AT1G43670|AT4G38970|	PRS2| |PFK4|PGL1|PFK3|FBA2| |FBA2|	http://www.genome.jp/kegg-bin/show_pathway?ath00030/ath:AT1G13700%09red/ath:AT1G12230%09red/ath:AT1G43670%09red/ath:AT4G26270%09red/ath:AT1G32380%09red/ath:AT5G61580%09red/ath:AT4G38970%09red
Peroxisome	KEGG PATHWAY	ath04146	11	81	0.298682	0.999711	108851465|108812689|108856250|108825728|108863586|108813026|108842420|108832418|108862942|108862226|108828320	ath:AT2G42770|ath:AT5G48880|ath:AT3G23790|ath:AT4G04470|ath:AT2G13360|ath:AT1G06290|ath:AT4G16760|ath:AT2G14860|ath:AT1G49430|ath:AT2G04350|ath:AT5G22500|	AT2G42770|AT5G48880|AT3G23790|AT4G04470|AT2G13360|AT1G06290|AT4G16760|AT2G14860|AT1G49430|AT2G04350|AT5G22500|	|PKT2|AAE16|PMP22|AGT|ACX3|ACX1| |LACS2|LACS8|FAR1|	http://www.genome.jp/kegg-bin/show_pathway?ath04146/ath:AT1G49430%09red/ath:AT1G06290%09red/ath:AT4G16760%09red/ath:AT4G04470%09red/ath:AT2G04350%09red/ath:AT5G48880%09red/ath:AT2G13360%09red/ath:AT5G22500%09red/ath:AT2G42770%09red/ath:AT3G23790%09red/ath:AT2G14860%09red
Tyrosine metabolism	KEGG PATHWAY	ath00350	6	40	0.300509	0.999711	108855658|108820767|108849952|108812969|108853827|108863521	ath:AT2G42490|ath:AT5G53970|ath:AT4G31990|ath:AT1G62810|ath:AT2G42490|ath:AT1G06570|	AT2G42490|AT5G53970|AT4G31990|AT1G62810|AT2G42490|AT1G06570|	| |ASP5| | |PDS1|	http://www.genome.jp/kegg-bin/show_pathway?ath00350/ath:AT1G62810%09red/ath:AT2G42490%09red/ath:AT5G53970%09red/ath:AT4G31990%09red/ath:AT1G06570%09red
Fatty acid degradation	KEGG PATHWAY	ath00071	6	40	0.300509	0.999711	108812689|108856250|108813026|108842420|108862226|108862942	ath:AT5G48880|ath:AT3G23790|ath:AT1G06290|ath:AT4G16760|ath:AT2G04350|ath:AT1G49430|	AT5G48880|AT3G23790|AT1G06290|AT4G16760|AT2G04350|AT1G49430|	PKT2|AAE16|ACX3|ACX1|LACS8|LACS2|	http://www.genome.jp/kegg-bin/show_pathway?ath00071/ath:AT1G49430%09red/ath:AT1G06290%09red/ath:AT4G16760%09red/ath:AT2G04350%09red/ath:AT5G48880%09red/ath:AT3G23790%09red
Biosynthesis of amino acids	KEGG PATHWAY	ath01230	31	255	0.319833	0.999711	108805101|108834422|108818779|108861935|108809203|108863130|108854269|108862561|108818994|108861506|108825415|108814156|108854898|108805109|108843474|108805328|108816633|108843113|108839764|108847397|108830944|108806401|108857319|108846026|108849952|108820767|108862362|108828973|108855382|108828646|108813519	ath:AT2G36580|ath:AT4G38970|ath:AT1G79530|ath:AT3G04520|ath:AT1G22410|ath:AT3G03780|ath:AT5G61580|ath:AT3G53580|ath:AT2G31100|ath:AT3G12780|ath:AT4G38970|ath:AT2G36580|ath:AT4G13930|ath:AT3G12780|ath:AT4G26270|ath:AT3G04120|ath:AT3G58750|ath:AT5G03290|ath:AT3G50520|ath:AT5G56350|ath:AT1G09780|ath:AT3G53580|ath:AT1G32380|ath:AT1G12230|ath:AT4G31990|ath:AT5G53970|ath:AT3G54640|ath:AT5G35630|ath:AT5…	AT2G36580|AT4G38970|AT1G79530|AT3G04520|AT1G22410|AT3G03780|AT5G61580|AT3G53580|AT2G31100|AT3G12780|AT4G38970|AT2G36580|AT4G13930|AT3G12780|AT4G26270|AT3G04120|AT3G58750|AT5G03290|AT3G50520|AT5G56350|AT1G09780|AT3G53580|AT1G32380|AT1G12230|AT4G31990|AT5G53970|AT3G54640|AT5G35630|AT5G48220|AT5G66120|AT3G22960|	|FBA2|GAPCP-1|THA2| |MS2|PFK4| | |PGK1|FBA2| |SHM4|PGK1|PFK3|GAPC1|CSY2|IDH-V| | | | |PRS2| |ASP5| |TSA1|GS2| | |PKP-ALPHA|	http://www.genome.jp/kegg-bin/show_pathway?ath01230/ath:AT1G79530%09red/ath:AT1G12230%09red/ath:AT3G04120%09red/ath:AT4G26270%09red/ath:AT3G54640%09red/ath:AT5G03290%09red/ath:AT3G03780%09red/ath:AT5G53970%09red/ath:AT2G31100%09red/ath:AT3G50520%09red/ath:AT4G38970%09red/ath:AT3G12780%09red/ath:AT3G53580%09red/ath:AT4G13930%09red/ath:AT1G09780%09red/ath:AT5G66120%09red/ath:AT3G58750%09red/ath:AT5…
alpha-Linolenic acid metabolism	KEGG PATHWAY	ath00592	5	33	0.320748	0.999711	108812689|108842420|108813026|108854835|108817630	ath:AT5G48880|ath:AT4G16760|ath:AT1G06290|ath:AT1G76680|ath:AT3G45140|	AT5G48880|AT4G16760|AT1G06290|AT1G76680|AT3G45140|	PKT2|ACX1|ACX3|OPR1|LOX2|	http://www.genome.jp/kegg-bin/show_pathway?ath00592/ath:AT1G76680%09red/ath:AT1G06290%09red/ath:AT4G16760%09red/ath:AT3G45140%09red/ath:AT5G48880%09red
Nitrogen metabolism	KEGG PATHWAY	ath00910	6	42	0.336569	0.999711	108820642|108832026|108823530|108828973|108862551|108827738	ath:AT1G51720|ath:AT1G77760|ath:AT1G70410|ath:AT5G35630|ath:AT3G01500|ath:AT1G77760|	AT1G51720|AT1G77760|AT1G70410|AT5G35630|AT3G01500|AT1G77760|	|NIA1|BCA4|GS2|CA1|NIA1|	http://www.genome.jp/kegg-bin/show_pathway?ath00910/ath:AT1G77760%09red/ath:AT1G51720%09red/ath:AT1G70410%09red/ath:AT5G35630%09red/ath:AT3G01500%09red
Ether lipid metabolism	KEGG PATHWAY	ath00565	4	26	0.34429	0.999711	108851726|108828567|108854608|108848616	ath:AT1G12640|ath:AT1G80950|ath:AT4G35790|ath:AT4G35790|	AT1G12640|AT1G80950|AT4G35790|AT4G35790|	| |PLDDELTA|PLDDELTA|	http://www.genome.jp/kegg-bin/show_pathway?ath00565/ath:AT1G80950%09red/ath:AT4G35790%09red/ath:AT1G12640%09red
Thiamine metabolism	KEGG PATHWAY	ath00730	2	11	0.372995	0.999711	108813019|108844151	ath:AT2G29630|ath:AT5G54770|	AT2G29630|AT5G54770|	THIC|THI1|	http://www.genome.jp/kegg-bin/show_pathway?ath00730/ath:AT5G54770%09red/ath:AT2G29630%09red
Amino sugar and nucleotide sugar metabolism	KEGG PATHWAY	ath00520	15	122	0.377957	0.999711	108823472|108854354|108856200|108846992|108848233|108805896|108856384|108821416|108843635|108843116|108862977|108818197|108814339|108862867|108816138	ath:AT1G73250|ath:AT2G27860|ath:AT1G08200|ath:AT2G45790|ath:AT3G55260|ath:AT5G52560|ath:AT3G24090|ath:AT5G15770|ath:AT4G16130|ath:AT5G15490|ath:AT3G58790|ath:AT3G58790|ath:AT5G19220|ath:AT5G64570|ath:AT5G19220|	AT1G73250|AT2G27860|AT1G08200|AT2G45790|AT3G55260|AT5G52560|AT3G24090|AT5G15770|AT4G16130|AT5G15490|AT3G58790|AT3G58790|AT5G19220|AT5G64570|AT5G19220|	GER1|AXS1|AXS2|PMM|HEXO1|USP| |GNA1|ARA1| |GAUT15|GAUT15|APL1|XYL4|APL1|	http://www.genome.jp/kegg-bin/show_pathway?ath00520/ath:AT1G73250%09red/ath:AT5G15490%09red/ath:AT5G52560%09red/ath:AT3G55260%09red/ath:AT3G24090%09red/ath:AT2G27860%09red/ath:AT1G08200%09red/ath:AT3G58790%09red/ath:AT5G64570%09red/ath:AT4G16130%09red/ath:AT5G15770%09red/ath:AT5G19220%09red/ath:AT2G45790%09red
Protein export	KEGG PATHWAY	ath03060	7	53	0.381673	0.999711	108847038|108861901|108830723|108808156|108807197|108847031|108823068	ath:AT5G28540|ath:AT5G28540|ath:AT3G60540|ath:AT2G18710|ath:AT2G45070|ath:AT5G28540|ath:AT1G48900|	AT5G28540|AT5G28540|AT3G60540|AT2G18710|AT2G45070|AT5G28540|AT1G48900|	BIP1|BIP1| |SCY1|SEC61_BETA|BIP1| |	http://www.genome.jp/kegg-bin/show_pathway?ath03060/ath:AT5G28540%09red/ath:AT1G48900%09red/ath:AT3G60540%09red/ath:AT2G18710%09red/ath:AT2G45070%09red
Tropane, piperidine and pyridine alkaloid biosynthesis	KEGG PATHWAY	ath00960	5	36	0.381739	0.999711	108820767|108812969|108855658|108853827|108849952	ath:AT5G53970|ath:AT1G62810|ath:AT2G42490|ath:AT2G42490|ath:AT4G31990|	AT5G53970|AT1G62810|AT2G42490|AT2G42490|AT4G31990|	| | | |ASP5|	http://www.genome.jp/kegg-bin/show_pathway?ath00960/ath:AT1G62810%09red/ath:AT2G42490%09red/ath:AT5G53970%09red/ath:AT4G31990%09red
One carbon pool by folate	KEGG PATHWAY	ath00670	3	20	0.400572	0.999711	108830410|108832871|108854898	ath:AT1G66520|ath:AT2G44160|ath:AT4G13930|	AT1G66520|AT2G44160|AT4G13930|	pde194|MTHFR2|SHM4|	http://www.genome.jp/kegg-bin/show_pathway?ath00670/ath:AT4G13930%09red/ath:AT2G44160%09red/ath:AT1G66520%09red
Pyrimidine metabolism	KEGG PATHWAY	ath00240	14	116	0.409189	0.999711	108822237|108823663|108859278|108842857|108862179|108849057|108822642|108822793|108849410|108856752|108823904|108831448|108843101|108825507	ath:AT4G09320|ath:AT3G27740|ath:AT3G53900|ath:AT4G26510|ath:AT1G30820|ath:AT5G26667|ath:AT4G21710|ath:AT4G11010|ath:AT4G22930|ath:AT3G17810|ath:AT4G26510|ath:AT1G17410|ath:AT1G72880|ath:AT5G26667|	AT4G09320|AT3G27740|AT3G53900|AT4G26510|AT1G30820|AT5G26667|AT4G21710|AT4G11010|AT4G22930|AT3G17810|AT4G26510|AT1G17410|AT1G72880|AT5G26667|	NDPK1|CARA|UPP|UKL4| |PYR6|NRPB2|NDPK3|PYR4|PYD1|UKL4| | |PYR6|	http://www.genome.jp/kegg-bin/show_pathway?ath00240/ath:AT3G27740%09red/ath:AT4G26510%09red/ath:AT3G17810%09red/ath:AT4G21710%09red/ath:AT4G22930%09red/ath:AT5G26667%09red/ath:AT4G09320%09red/ath:AT1G30820%09red/ath:AT3G53900%09red/ath:AT1G72880%09red/ath:AT4G11010%09red/ath:AT1G17410%09red
RNA degradation	KEGG PATHWAY	ath03018	13	111	0.454824	0.999711	108862051|108830174|108847801|108836099|108816933|108843474|108854269|108805290|108850039|108849155|108831058|108829228|108859346	ath:AT3G59810|ath:AT1G31500|ath:AT5G59710|ath:AT5G02270|ath:AT3G58580|ath:AT4G26270|ath:AT5G61580|ath:AT3G60500|ath:AT2G45810|ath:AT2G03870|ath:AT1G75660|ath:AT2G03870|ath:AT3G14080|	AT3G59810|AT1G31500|AT5G59710|AT5G02270|AT3G58580|AT4G26270|AT5G61580|AT3G60500|AT2G45810|AT2G03870|AT1G75660|AT2G03870|AT3G14080|	| |VIP2|NAP9| |PFK3|PFK4|CER7| | |XRN3| | |	http://www.genome.jp/kegg-bin/show_pathway?ath03018/ath:AT5G59710%09red/ath:AT1G31500%09red/ath:AT2G45810%09red/ath:AT4G26270%09red/ath:AT5G61580%09red/ath:AT2G03870%09red/ath:AT5G02270%09red/ath:AT3G58580%09red/ath:AT3G60500%09red/ath:AT1G75660%09red/ath:AT3G59810%09red/ath:AT3G14080%09red
beta-Alanine metabolism	KEGG PATHWAY	ath00410	5	40	0.462474	0.999711	108817761|108856752|108853827|108812969|108855658	ath:AT1G65960|ath:AT3G17810|ath:AT2G42490|ath:AT1G62810|ath:AT2G42490|	AT1G65960|AT3G17810|AT2G42490|AT1G62810|AT2G42490|	GAD2|PYD1| | | |	http://www.genome.jp/kegg-bin/show_pathway?ath00410/ath:AT1G62810%09red/ath:AT2G42490%09red/ath:AT1G65960%09red/ath:AT3G17810%09red
Glycosphingolipid biosynthesis - ganglio series	KEGG PATHWAY	ath00604	1	5	0.464502	0.999711	108848233	ath:AT3G55260|	AT3G55260|	HEXO1|	http://www.genome.jp/kegg-bin/show_pathway?ath00604/ath:AT3G55260%09red
Lipoic acid metabolism	KEGG PATHWAY	ath00785	1	5	0.464502	0.999711	108813189	ath:AT2G20860|	AT2G20860|	LIP1|	http://www.genome.jp/kegg-bin/show_pathway?ath00785/ath:AT2G20860%09red
Purine metabolism	KEGG PATHWAY	ath00230	18	157	0.46609	0.999711	108828529|108822237|108857319|108822793|108813328|108852929|108822642|108856969|108818468|108824429|108805101|108831448|108825655|108847397|108835579|108814156|108813519|108843101	ath:AT1G63660|ath:AT4G09320|ath:AT1G32380|ath:AT4G11010|ath:AT2G38280|ath:AT4G17050|ath:AT4G21710|ath:AT5G50370|ath:AT5G03300|ath:AT1G71750|ath:AT2G36580|ath:AT1G17410|ath:AT4G04880|ath:AT5G56350|ath:AT3G22890|ath:AT2G36580|ath:AT3G22960|ath:AT1G72880|	AT1G63660|AT4G09320|AT1G32380|AT4G11010|AT2G38280|AT4G17050|AT4G21710|AT5G50370|AT5G03300|AT1G71750|AT2G36580|AT1G17410|AT4G04880|AT5G56350|AT3G22890|AT2G36580|AT3G22960|AT1G72880|	|NDPK1|PRS2|NDPK3|FAC1|UGLYAH|NRPB2| |ADK2|HGPT| | | | |APS1| |PKP-ALPHA| |	http://www.genome.jp/kegg-bin/show_pathway?ath00230/ath:AT5G50370%09red/ath:AT1G71750%09red/ath:AT5G56350%09red/ath:AT3G22890%09red/ath:AT4G21710%09red/ath:AT4G17050%09red/ath:AT4G04880%09red/ath:AT5G03300%09red/ath:AT1G63660%09red/ath:AT3G22960%09red/ath:AT2G36580%09red/ath:AT4G11010%09red/ath:AT2G38280%09red/ath:AT1G72880%09red/ath:AT1G17410%09red/ath:AT1G32380%09red/ath:AT4G09320%09red
Taurine and hypotaurine metabolism	KEGG PATHWAY	ath00430	2	14	0.478983	0.999711	108817761|108848731	ath:AT1G65960|ath:AT4G29210|	AT1G65960|AT4G29210|	GAD2|GGT4|	http://www.genome.jp/kegg-bin/show_pathway?ath00430/ath:AT1G65960%09red/ath:AT4G29210%09red
Biotin metabolism	KEGG PATHWAY	ath00780	2	14	0.478983	0.999711	108863526|108827842	ath:AT3G04000|ath:AT5G46290|	AT3G04000|AT5G46290|	|KAS_I|	http://www.genome.jp/kegg-bin/show_pathway?ath00780/ath:AT5G46290%09red/ath:AT3G04000%09red
Ascorbate and aldarate metabolism	KEGG PATHWAY	ath00053	5	41	0.482226	0.999711	108807408|108805896|108814529|108843116|108823835	ath:AT2G19800|ath:AT5G52560|ath:AT5G21105|ath:AT5G15490|ath:AT2G19800|	AT2G19800|AT5G52560|AT5G21105|AT5G15490|AT2G19800|	MIOX2|USP| | |MIOX2|	http://www.genome.jp/kegg-bin/show_pathway?ath00053/ath:AT5G15490%09red/ath:AT5G52560%09red/ath:AT2G19800%09red/ath:AT5G21105%09red
ABC transporters	KEGG PATHWAY	ath02010	3	24	0.507423	0.999711	108854524|108811881|108847239	ath:AT2G36910|ath:AT2G39480|ath:AT2G36910|	AT2G36910|AT2G39480|AT2G36910|	ABCB1|PGP6|ABCB1|	http://www.genome.jp/kegg-bin/show_pathway?ath02010/ath:AT2G39480%09red/ath:AT2G36910%09red
Glycerolipid metabolism	KEGG PATHWAY	ath00561	6	52	0.517132	0.999711	108853953|108842765|108844483|108851548|108851726|108823802	ath:AT4G31780|ath:AT5G60620|ath:AT4G01950|ath:AT4G30580|ath:AT1G12640|ath:AT2G19450|	AT4G31780|AT5G60620|AT4G01950|AT4G30580|AT1G12640|AT2G19450|	MGD1|GPAT9|GPAT3|ATS2| |TAG1|	http://www.genome.jp/kegg-bin/show_pathway?ath00561/ath:AT4G30580%09red/ath:AT4G31780%09red/ath:AT5G60620%09red/ath:AT2G19450%09red/ath:AT1G12640%09red/ath:AT4G01950%09red
Lysine degradation	KEGG PATHWAY	ath00310	3	25	0.532583	0.999711	108815877|108827241|108848112	ath:AT5G04940|ath:AT5G55070|ath:AT5G55070|	AT5G04940|AT5G55070|AT5G55070|	SUVH1| | |	http://www.genome.jp/kegg-bin/show_pathway?ath00310/ath:AT5G04940%09red/ath:AT5G55070%09red
Lysine biosynthesis	KEGG PATHWAY	ath00300	2	16	0.543262	0.999711	108862561|108806401	ath:AT3G53580|ath:AT3G53580|	AT3G53580|AT3G53580|	| |	http://www.genome.jp/kegg-bin/show_pathway?ath00300/ath:AT3G53580%09red
Glycerophospholipid metabolism	KEGG PATHWAY	ath00564	9	83	0.564558	0.999711	108828567|108851548|108823342|108842765|108844483|108848616|108851726|108814810|108854608	ath:AT1G80950|ath:AT4G30580|ath:AT1G71697|ath:AT5G60620|ath:AT4G01950|ath:AT4G35790|ath:AT1G12640|ath:AT5G40610|ath:AT4G35790|	AT1G80950|AT4G30580|AT1G71697|AT5G60620|AT4G01950|AT4G35790|AT1G12640|AT5G40610|AT4G35790|	|ATS2|CK1|GPAT9|GPAT3|PLDDELTA| | |PLDDELTA|	http://www.genome.jp/kegg-bin/show_pathway?ath00564/ath:AT4G30580%09red/ath:AT5G40610%09red/ath:AT5G60620%09red/ath:AT1G80950%09red/ath:AT4G35790%09red/ath:AT1G71697%09red/ath:AT1G12640%09red/ath:AT4G01950%09red
Glycosaminoglycan degradation	KEGG PATHWAY	ath00531	1	7	0.565179	0.999711	108848233	ath:AT3G55260|	AT3G55260|	HEXO1|	http://www.genome.jp/kegg-bin/show_pathway?ath00531/ath:AT3G55260%09red
Arachidonic acid metabolism	KEGG PATHWAY	ath00590	2	17	0.573264	0.999711	108847089|108848731	ath:AT2G31570|ath:AT4G29210|	AT2G31570|AT4G29210|	GPX2|GGT4|	http://www.genome.jp/kegg-bin/show_pathway?ath00590/ath:AT2G31570%09red/ath:AT4G29210%09red
Butanoate metabolism	KEGG PATHWAY	ath00650	2	17	0.573264	0.999711	108817761|108835198	ath:AT1G65960|ath:AT1G17650|	AT1G65960|AT1G17650|	GAD2|GLYR2|	http://www.genome.jp/kegg-bin/show_pathway?ath00650/ath:AT1G65960%09red/ath:AT1G17650%09red
Starch and sucrose metabolism	KEGG PATHWAY	ath00500	20	188	0.586762	0.999711	108812098|108817509|108857662|108842362|108805372|108823925|108823294|108812369|108817346|108812979|108806821|108817601|108846740|108843116|108862977|108818197|108814339|108849732|108862867|108816138	ath:AT2G40840|ath:AT5G20830|ath:AT5G65140|ath:AT1G70290|ath:AT5G44640|ath:AT5G51460|ath:AT5G51460|ath:AT3G46970|ath:AT5G03650|ath:AT2G36390|ath:AT5G10100|ath:AT5G20280|ath:AT5G04885|ath:AT5G15490|ath:AT3G58790|ath:AT3G58790|ath:AT5G19220|ath:AT2G22190|ath:AT5G64570|ath:AT5G19220|	AT2G40840|AT5G20830|AT5G65140|AT1G70290|AT5G44640|AT5G51460|AT5G51460|AT3G46970|AT5G03650|AT2G36390|AT5G10100|AT5G20280|AT5G04885|AT5G15490|AT3G58790|AT3G58790|AT5G19220|AT2G22190|AT5G64570|AT5G19220|	DPE2|SUS1| |TPS8|BGLU13|ATTPPA|ATTPPA|PHS2|SBE2.2|SBE2.1| |SPS1F| | |GAUT15|GAUT15|APL1| |XYL4|APL1|	http://www.genome.jp/kegg-bin/show_pathway?ath00500/ath:AT5G20280%09red/ath:AT5G15490%09red/ath:AT5G65140%09red/ath:AT1G70290%09red/ath:AT2G36390%09red/ath:AT2G40840%09red/ath:AT5G64570%09red/ath:AT5G51460%09red/ath:AT5G44640%09red/ath:AT2G22190%09red/ath:AT5G10100%09red/ath:AT3G58790%09red/ath:AT3G46970%09red/ath:AT5G20830%09red/ath:AT5G04885%09red/ath:AT5G19220%09red/ath:AT5G03650%09red
Phenylalanine, tyrosine and tryptophan biosynthesis	KEGG PATHWAY	ath00400	6	57	0.600427	0.999711	108809203|108862362|108820767|108849952|108855382|108828646	ath:AT1G22410|ath:AT3G54640|ath:AT5G53970|ath:AT4G31990|ath:AT5G48220|ath:AT5G66120|	AT1G22410|AT3G54640|AT5G53970|AT4G31990|AT5G48220|AT5G66120|	|TSA1| |ASP5| | |	http://www.genome.jp/kegg-bin/show_pathway?ath00400/ath:AT4G31990%09red/ath:AT5G66120%09red/ath:AT1G22410%09red/ath:AT3G54640%09red/ath:AT5G48220%09red/ath:AT5G53970%09red
Selenocompound metabolism	KEGG PATHWAY	ath00450	2	18	0.601802	0.999711	108835579|108863130	ath:AT3G22890|ath:AT3G03780|	AT3G22890|AT3G03780|	APS1|MS2|	http://www.genome.jp/kegg-bin/show_pathway?ath00450/ath:AT3G22890%09red/ath:AT3G03780%09red
SNARE interactions in vesicular transport	KEGG PATHWAY	ath04130	5	48	0.611547	0.999711	108822076|108847580|108827219|108818445|108860409	ath:AT4G32150|ath:AT5G05760|ath:AT5G22360|ath:AT5G11150|ath:AT3G11820|	AT4G32150|AT5G05760|AT5G22360|AT5G11150|AT3G11820|	VAMP711|SYP31|VAMP714|VAMP713|SYP121|	http://www.genome.jp/kegg-bin/show_pathway?ath04130/ath:AT3G11820%09red/ath:AT5G22360%09red/ath:AT5G11150%09red/ath:AT5G05760%09red/ath:AT4G32150%09red
Endocytosis	KEGG PATHWAY	ath04144	12	117	0.631695	0.999711	108808962|108855159|108847341|108828419|108818767|108847390|108863097|108856911|108848616|108854608|108843415|108824153	ath:AT3G11130|ath:AT4G21160|ath:AT2G43160|ath:AT1G70490|ath:AT1G52280|ath:AT3G10640|ath:AT3G18820|ath:AT3G07940|ath:AT4G35790|ath:AT4G35790|ath:AT5G11710|ath:AT1G47830|	AT3G11130|AT4G21160|AT2G43160|AT1G70490|AT1G52280|AT3G10640|AT3G18820|AT3G07940|AT4G35790|AT4G35790|AT5G11710|AT1G47830|	|ZAC| |ARFA1D|RABG3d|VPS60.1|RAB7B| |PLDDELTA|PLDDELTA| | |	http://www.genome.jp/kegg-bin/show_pathway?ath04144/ath:AT4G21160%09red/ath:AT3G07940%09red/ath:AT1G52280%09red/ath:AT3G11130%09red/ath:AT1G47830%09red/ath:AT3G18820%09red/ath:AT5G11710%09red/ath:AT4G35790%09red/ath:AT1G70490%09red/ath:AT2G43160%09red/ath:AT3G10640%09red
Linoleic acid metabolism	KEGG PATHWAY	ath00591	1	9	0.646942	0.999711	108817630	ath:AT3G45140|	AT3G45140|	LOX2|	http://www.genome.jp/kegg-bin/show_pathway?ath00591/ath:AT3G45140%09red
Glycosphingolipid biosynthesis - globo series	KEGG PATHWAY	ath00603	1	9	0.646942	0.999711	108848233	ath:AT3G55260|	AT3G55260|	HEXO1|	http://www.genome.jp/kegg-bin/show_pathway?ath00603/ath:AT3G55260%09red
Sulfur metabolism	KEGG PATHWAY	ath00920	4	41	0.662238	0.999711	108851680|108823608|108806630|108835579	ath:AT4G04610|ath:AT1G79230|ath:AT4G10040|ath:AT3G22890|	AT4G04610|AT1G79230|AT4G10040|AT3G22890|	APR1|MST1|CYTC-2|APS1|	http://www.genome.jp/kegg-bin/show_pathway?ath00920/ath:AT4G10040%09red/ath:AT1G79230%09red/ath:AT3G22890%09red/ath:AT4G04610%09red
Biosynthesis of secondary metabolites	KEGG PATHWAY	ath01110	105	995	0.669705	0.999711	108863586|108862977|108853827|108861506|108842437|108856214|108805742|108835178|108809188|108805101|108805109|108805328|108817761|108827241|108839764|108843113|108812969|108843116|108847397|108813328|108820767|108842747|108818197|108855382|108812689|108812369|108852020|108822860|108852226|108843101|108834422|108848932|108854354|108850490|108842356|108846992|108844720|108805896|108855868|108818994…	ath:AT2G13360|ath:AT3G58790|ath:AT2G42490|ath:AT3G12780|ath:AT4G25080|ath:AT3G54250|ath:AT1G58290|ath:AT1G48030|ath:AT1G13700|ath:AT2G36580|ath:AT3G12780|ath:AT3G04120|ath:AT1G65960|ath:AT5G55070|ath:AT3G50520|ath:AT5G03290|ath:AT1G62810|ath:AT5G15490|ath:AT5G56350|ath:AT2G38280|ath:AT5G53970|ath:AT4G18480|ath:AT3G58790|ath:AT5G48220|ath:AT5G48880|ath:AT3G46970|ath:AT1G54220|ath:AT4G34350|ath:AT2…	AT2G13360|AT3G58790|AT2G42490|AT3G12780|AT4G25080|AT3G54250|AT1G58290|AT1G48030|AT1G13700|AT2G36580|AT3G12780|AT3G04120|AT1G65960|AT5G55070|AT3G50520|AT5G03290|AT1G62810|AT5G15490|AT5G56350|AT2G38280|AT5G53970|AT4G18480|AT3G58790|AT5G48220|AT5G48880|AT3G46970|AT1G54220|AT4G34350|AT2G22810|AT1G72880|AT4G38970|AT5G08300|AT2G27860|AT1G53240|AT5G09660|AT2G45790|AT5G14500|AT5G52560|AT2G44520|AT2G31100…	AGT|GAUT15| |PGK1|CHLM| |HEMA1|mtLPD1|PGL1| |PGK1|GAPC1|GAD2| | |IDH-V| | | |FAC1| |CHLI1|GAUT15| |PKT2|PHS2| |HDR|ACS4| |FBA2| |AXS1|mMDH1|PMDH2|PMM| |USP|COX10| |GAPCP-1| |SHM4|CRD1|IAR4|NDPK1| |HGPT|EFE|GNA1|CYP94D2| |ASP5|PFK3|PMDH2|SBE2.2|PDH-E1_BETA|PDS3| |PKP-ALPHA|BGLU13|SBE2.1|OMT1|MS2| | | | |CH1| | |PAL2|MES16|PRS2| |TSA1|HEXO1| | |SMT2| | |PDH-E1_BETA| |APL1|ISPF|CYP94D2| |CSY2|THA2|E…	http://www.genome.jp/kegg-bin/show_pathway?ath01110/ath:AT1G17410%09red/ath:AT1G24180%09red/ath:AT3G04120%09red/ath:AT5G03290%09red/ath:AT3G50520%09red/ath:AT1G53240%09red/ath:AT1G13700%09red/ath:AT1G43710%09red/ath:AT4G25080%09red/ath:AT1G67730%09red/ath:AT5G48880%09red/ath:AT3G53580%09red/ath:AT5G52560%09red/ath:AT1G65960%09red/ath:AT1G09780%09red/ath:AT2G27860%09red/ath:AT1G20330%09red/ath:AT2…
Ubiquinone and other terpenoid-quinone biosynthesis	KEGG PATHWAY	ath00130	3	32	0.686245	0.999711	108820767|108863521|108850883	ath:AT5G53970|ath:AT1G06570|ath:AT1G30520|	AT5G53970|AT1G06570|AT1G30520|	|PDS1|AAE14|	http://www.genome.jp/kegg-bin/show_pathway?ath00130/ath:AT5G53970%09red/ath:AT1G06570%09red/ath:AT1G30520%09red
Folate biosynthesis	KEGG PATHWAY	ath00790	2	22	0.701455	0.999711	108856690|108861666	ath:AT3G07270|ath:AT3G11750|	AT3G07270|AT3G11750|	|FOLB1|	http://www.genome.jp/kegg-bin/show_pathway?ath00790/ath:AT3G11750%09red/ath:AT3G07270%09red
Propanoate metabolism	KEGG PATHWAY	ath00640	2	22	0.701455	0.999711	108848932|108812101	ath:AT5G08300|ath:AT2G20420|	AT5G08300|AT2G20420|	| |	http://www.genome.jp/kegg-bin/show_pathway?ath00640/ath:AT5G08300%09red/ath:AT2G20420%09red
N-Glycan biosynthesis	KEGG PATHWAY	ath00510	4	44	0.711817	0.999711	108812631|108830688|108807047|108842391	ath:AT2G44660|ath:AT1G16570|ath:AT1G34130|ath:AT5G14950|	AT2G44660|AT1G16570|AT1G34130|AT5G14950|	| |STT3B|GMII|	http://www.genome.jp/kegg-bin/show_pathway?ath00510/ath:AT1G16570%09red/ath:AT2G44660%09red/ath:AT1G34130%09red/ath:AT5G14950%09red
Vitamin B6 metabolism	KEGG PATHWAY	ath00750	1	13	0.767261	0.999711	108847216	ath:AT5G01410|	AT5G01410|	RSR4|	http://www.genome.jp/kegg-bin/show_pathway?ath00750/ath:AT5G01410%09red
Spliceosome	KEGG PATHWAY	ath03040	18	192	0.772477	0.999711	108831289|108813672|108862051|108819102|108849155|108811685|108861936|108806079|108862430|108829422|108806084|108833708|108813187|108861201|108832934|108806249|108816425|108829228	ath:AT2G47640|ath:AT3G02710|ath:AT3G59810|ath:AT4G20440|ath:AT2G03870|ath:AT1G60200|ath:AT1G20920|ath:AT2G16860|ath:AT3G62310|ath:AT3G56860|ath:AT3G13570|ath:AT5G59950|ath:AT3G61860|ath:AT3G13200|ath:AT5G64200|ath:AT2G24590|ath:AT1G51510|ath:AT2G03870|	AT2G47640|AT3G02710|AT3G59810|AT4G20440|AT2G03870|AT1G60200|AT1G20920|AT2G16860|AT3G62310|AT3G56860|AT3G13570|AT5G59950|AT3G61860|AT3G13200|AT5G64200|AT2G24590|AT1G51510|AT2G03870|	| | |smB| | | | | |UBA2A|SCL30A| |RSP31|EMB2769|SC35| |Y14| |	http://www.genome.jp/kegg-bin/show_pathway?ath03040/ath:AT3G62310%09red/ath:AT5G64200%09red/ath:AT3G61860%09red/ath:AT5G59950%09red/ath:AT2G24590%09red/ath:AT1G51510%09red/ath:AT1G20920%09red/ath:AT2G16860%09red/ath:AT3G13200%09red/ath:AT2G03870%09red/ath:AT1G60200%09red/ath:AT3G02710%09red/ath:AT4G20440%09red/ath:AT3G13570%09red/ath:AT2G47640%09red/ath:AT3G56860%09red/ath:AT3G59810%09red
Sphingolipid metabolism	KEGG PATHWAY	ath00600	2	26	0.779465	0.999711	108829321|108814340	ath:AT4G36480|ath:AT5G19200|	AT4G36480|AT5G19200|	LCB1| |	http://www.genome.jp/kegg-bin/show_pathway?ath00600/ath:AT5G19200%09red/ath:AT4G36480%09red
Nicotinate and nicotinamide metabolism	KEGG PATHWAY	ath00760	1	14	0.790292	0.999711	108843101	ath:AT1G72880|	AT1G72880|	|	http://www.genome.jp/kegg-bin/show_pathway?ath00760/ath:AT1G72880%09red
Sulfur relay system	KEGG PATHWAY	ath04122	1	14	0.790292	0.999711	108823608	ath:AT1G79230|	AT1G79230|	MST1|	http://www.genome.jp/kegg-bin/show_pathway?ath04122/ath:AT1G79230%09red
Pantothenate and CoA biosynthesis	KEGG PATHWAY	ath00770	2	28	0.811323	0.999711	108856752|108839977	ath:AT3G17810|ath:AT1G12350|	AT3G17810|AT1G12350|	PYD1|COAB|	http://www.genome.jp/kegg-bin/show_pathway?ath00770/ath:AT1G12350%09red/ath:AT3G17810%09red
Carotenoid biosynthesis	KEGG PATHWAY	ath00906	2	29	0.825659	0.999711	108837634|108807352	ath:AT4G14210|ath:AT2G29090|	AT4G14210|AT2G29090|	PDS3|CYP707A2|	http://www.genome.jp/kegg-bin/show_pathway?ath00906/ath:AT2G29090%09red/ath:AT4G14210%09red
Galactose metabolism	KEGG PATHWAY	ath00052	4	55	0.84782	0.999711	108854269|108843474|108805896|108805905	ath:AT5G61580|ath:AT4G26270|ath:AT5G52560|ath:AT3G47800|	AT5G61580|AT4G26270|AT5G52560|AT3G47800|	PFK4|PFK3|USP| |	http://www.genome.jp/kegg-bin/show_pathway?ath00052/ath:AT3G47800%09red/ath:AT4G26270%09red/ath:AT5G61580%09red/ath:AT5G52560%09red
Plant-pathogen interaction	KEGG PATHWAY	ath04626	14	164	0.850903	0.999711	108859042|108850713|108842430|108855910|108816464|108818434|108854284|108832400|108843986|108814725|108849432|108828171|108814261|108851542	ath:AT3G56800|ath:AT5G37770|ath:AT4G35310|ath:AT4G23570|ath:AT5G19450|ath:AT5G04170|ath:AT4G24190|ath:AT2G15680|ath:AT1G06700|ath:AT1G66400|ath:AT3G43810|ath:AT4G04710|ath:AT3G43810|ath:AT4G30560|	AT3G56800|AT5G37770|AT4G35310|AT4G23570|AT5G19450|AT5G04170|AT4G24190|AT2G15680|AT1G06700|AT1G66400|AT3G43810|AT4G04710|AT3G43810|AT4G30560|	CAM3|TCH2|CPK5|SGT1A|CDPK19| |SHD| | |CML23|CAM7|CPK22|CAM7|CNGC9|	http://www.genome.jp/kegg-bin/show_pathway?ath04626/ath:AT2G15680%09red/ath:AT5G19450%09red/ath:AT5G37770%09red/ath:AT4G23570%09red/ath:AT4G30560%09red/ath:AT4G04710%09red/ath:AT4G24190%09red/ath:AT3G43810%09red/ath:AT5G04170%09red/ath:AT3G56800%09red/ath:AT1G06700%09red/ath:AT4G35310%09red/ath:AT1G66400%09red
Histidine metabolism	KEGG PATHWAY	ath00340	1	18	0.861785	0.999711	108824322	ath:AT1G43710|	AT1G43710|	emb1075|	http://www.genome.jp/kegg-bin/show_pathway?ath00340/ath:AT1G43710%09red
Other glycan degradation	KEGG PATHWAY	ath00511	1	18	0.861785	0.999711	108848233	ath:AT3G55260|	AT3G55260|	HEXO1|	http://www.genome.jp/kegg-bin/show_pathway?ath00511/ath:AT3G55260%09red
mRNA surveillance pathway	KEGG PATHWAY	ath03015	9	114	0.86954	0.999711	108857096|108830689|108842323|108856569|108821044|108833708|108822437|108816425|108847515	ath:AT3G20650|ath:AT1G16610|ath:AT4G29820|ath:AT1G51690|ath:AT4G27650|ath:AT5G59950|ath:AT1G12920|ath:AT1G51510|ath:AT5G13480|	AT3G20650|AT1G16610|AT4G29820|AT1G51690|AT4G27650|AT5G59950|AT1G12920|AT1G51510|AT5G13480|	|SR45|CFIM-25|B_ALPHA|PEL1| |ERF1-2|Y14|FY|	http://www.genome.jp/kegg-bin/show_pathway?ath03015/ath:AT1G51690%09red/ath:AT1G12920%09red/ath:AT1G16610%09red/ath:AT5G59950%09red/ath:AT3G20650%09red/ath:AT1G51510%09red/ath:AT4G29820%09red/ath:AT5G13480%09red/ath:AT4G27650%09red
RNA transport	KEGG PATHWAY	ath03013	14	169	0.876682	0.999711	108814231|108830482|108829577|108823383|108849725|108830689|108859690|108818011|108842608|108833708|108828978|108816425|108818227|108835043	ath:AT5G19485|ath:AT4G11420|ath:AT5G05470|ath:AT4G26840|ath:AT3G57870|ath:AT1G16610|ath:AT3G56900|ath:AT2G03820|ath:AT5G17020|ath:AT5G59950|ath:AT2G04520|ath:AT1G51510|ath:AT1G77840|ath:AT3G56900|	AT5G19485|AT4G11420|AT5G05470|AT4G26840|AT3G57870|AT1G16610|AT3G56900|AT2G03820|AT5G17020|AT5G59950|AT2G04520|AT1G51510|AT1G77840|AT3G56900|	|EIF3A|EIF2_ALPHA|SUMO1|SCE1|SR45| | |XPO1A| | |Y14| | |	http://www.genome.jp/kegg-bin/show_pathway?ath03013/ath:AT3G56900%09red/ath:AT1G16610%09red/ath:AT5G59950%09red/ath:AT1G51510%09red/ath:AT2G03820%09red/ath:AT5G19485%09red/ath:AT5G05470%09red/ath:AT4G26840%09red/ath:AT3G57870%09red/ath:AT2G04520%09red/ath:AT1G77840%09red/ath:AT4G11420%09red/ath:AT5G17020%09red
Steroid biosynthesis	KEGG PATHWAY	ath00100	2	34	0.883603	0.999711	108842646|108812221	ath:AT4G34640|ath:AT1G20330|	AT4G34640|AT1G20330|	SQS1|SMT2|	http://www.genome.jp/kegg-bin/show_pathway?ath00100/ath:AT1G20330%09red/ath:AT4G34640%09red
Cyanoamino acid metabolism	KEGG PATHWAY	ath00460	4	60	0.888952	0.999711	108846740|108854898|108805372|108848731	ath:AT5G04885|ath:AT4G13930|ath:AT5G44640|ath:AT4G29210|	AT5G04885|AT4G13930|AT5G44640|AT4G29210|	|SHM4|BGLU13|GGT4|	http://www.genome.jp/kegg-bin/show_pathway?ath00460/ath:AT5G44640%09red/ath:AT5G04885%09red/ath:AT4G13930%09red/ath:AT4G29210%09red
Sesquiterpenoid and triterpenoid biosynthesis	KEGG PATHWAY	ath00909	1	23	0.917939	0.999711	108842646	ath:AT4G34640|	AT4G34640|	SQS1|	http://www.genome.jp/kegg-bin/show_pathway?ath00909/ath:AT4G34640%09red
Cutin, suberine and wax biosynthesis	KEGG PATHWAY	ath00073	1	23	0.917939	0.999711	108828320	ath:AT5G22500|	AT5G22500|	FAR1|	http://www.genome.jp/kegg-bin/show_pathway?ath00073/ath:AT5G22500%09red
Inositol phosphate metabolism	KEGG PATHWAY	ath00562	4	65	0.920016	0.999711	108842226|108807408|108843432|108823835	ath:AT1G71010|ath:AT2G19800|ath:AT4G39800|ath:AT2G19800|	AT1G71010|AT2G19800|AT4G39800|AT2G19800|	FAB1C|MIOX2|MIPS1|MIOX2|	http://www.genome.jp/kegg-bin/show_pathway?ath00562/ath:AT1G71010%09red/ath:AT2G19800%09red/ath:AT4G39800%09red
Phosphatidylinositol signaling system	KEGG PATHWAY	ath04070	4	66	0.925203	0.999711	108842226|108849432|108859042|108814261	ath:AT1G71010|ath:AT3G43810|ath:AT3G56800|ath:AT3G43810|	AT1G71010|AT3G43810|AT3G56800|AT3G43810|	FAB1C|CAM7|CAM3|CAM7|	http://www.genome.jp/kegg-bin/show_pathway?ath04070/ath:AT1G71010%09red/ath:AT3G56800%09red/ath:AT3G43810%09red
Glycosylphosphatidylinositol(GPI)-anchor biosynthesis	KEGG PATHWAY	ath00563	1	24	0.926067	0.999711	108843058	ath:AT4G35530|	AT4G35530|	|	http://www.genome.jp/kegg-bin/show_pathway?ath00563/ath:AT4G35530%09red
Plant hormone signal transduction	KEGG PATHWAY	ath04075	22	271	0.935044	0.999711	108853684|108842332|108863098|108818124|108825219|108838816|108844559|108824044|108856962|108848267|108809076|108815819|108839722|108810495|108813808|108834961|108851778|108846989|108809533|108843344|108846218|108827870	ath:AT2G46370|ath:AT4G34160|ath:AT5G65670|ath:AT1G59750|ath:AT5G25350|ath:AT3G23050|ath:AT5G53160|ath:AT1G23160|ath:AT1G04250|ath:AT4G26080|ath:AT2G41310|ath:AT1G77690|ath:AT5G18030|ath:AT1G49720|ath:AT2G46370|ath:AT4G35230|ath:AT5G25890|ath:AT5G13220|ath:AT5G18030|ath:AT4G35230|ath:AT5G18030|ath:AT1G73730|	AT2G46370|AT4G34160|AT5G65670|AT1G59750|AT5G25350|AT3G23050|AT5G53160|AT1G23160|AT1G04250|AT4G26080|AT2G41310|AT1G77690|AT5G18030|AT1G49720|AT2G46370|AT4G35230|AT5G25890|AT5G13220|AT5G18030|AT4G35230|AT5G18030|AT1G73730|	JAR1|CYCD3;1|IAA9|ARF1|EBF2|IAA7|RCAR3| |AXR3|ABI1|RR3|LAX3| |ABF1|JAR1|BSK1|IAA28|JAZ10| |BSK1| |EIL3|	http://www.genome.jp/kegg-bin/show_pathway?ath04075/ath:AT1G59750%09red/ath:AT5G13220%09red/ath:AT5G65670%09red/ath:AT1G73730%09red/ath:AT5G53160%09red/ath:AT5G25890%09red/ath:AT1G04250%09red/ath:AT5G18030%09red/ath:AT3G23050%09red/ath:AT4G34160%09red/ath:AT2G46370%09red/ath:AT1G49720%09red/ath:AT2G41310%09red/ath:AT5G25350%09red/ath:AT1G23160%09red/ath:AT1G77690%09red/ath:AT4G35230%09red/ath:AT4…
Regulation of autophagy	KEGG PATHWAY	ath04140	1	27	0.945934	0.999711	108856408	ath:AT3G61960|	AT3G61960|	|	http://www.genome.jp/kegg-bin/show_pathway?ath04140/ath:AT3G61960%09red
Terpenoid backbone biosynthesis	KEGG PATHWAY	ath00900	3	58	0.948453	0.999711	108856214|108825483|108822860	ath:AT3G54250|ath:AT1G63970|ath:AT4G34350|	AT3G54250|AT1G63970|AT4G34350|	|ISPF|HDR|	http://www.genome.jp/kegg-bin/show_pathway?ath00900/ath:AT4G34350%09red/ath:AT1G63970%09red/ath:AT3G54250%09red
Valine, leucine and isoleucine degradation	KEGG PATHWAY	ath00280	2	45	0.954069	0.999711	108812689|108835178	ath:AT5G48880|ath:AT1G48030|	AT5G48880|AT1G48030|	PKT2|mtLPD1|	http://www.genome.jp/kegg-bin/show_pathway?ath00280/ath:AT1G48030%09red/ath:AT5G48880%09red
Tryptophan metabolism	KEGG PATHWAY	ath00380	2	45	0.954069	0.999711	108821009|108840260	ath:AT4G28720|ath:AT4G28720|	AT4G28720|AT4G28720|	YUC8|YUC8|	http://www.genome.jp/kegg-bin/show_pathway?ath00380/ath:AT4G28720%09red
2-Oxocarboxylic acid metabolism	KEGG PATHWAY	ath01210	4	74	0.956932	0.999711	108843113|108818994|108816633|108849952	ath:AT5G03290|ath:AT2G31100|ath:AT3G58750|ath:AT4G31990|	AT5G03290|AT2G31100|AT3G58750|AT4G31990|	IDH-V| |CSY2|ASP5|	http://www.genome.jp/kegg-bin/show_pathway?ath01210/ath:AT3G58750%09red/ath:AT5G03290%09red/ath:AT4G31990%09red/ath:AT2G31100%09red
Ribosome biogenesis in eukaryotes	KEGG PATHWAY	ath03008	6	101	0.960159	0.999711	108857660|108818011|108821400|108855650|108842608|108831058	ath:AT3G60250|ath:AT2G03820|ath:AT5G15750|ath:AT2G23070|ath:AT5G17020|ath:AT1G75660|	AT3G60250|AT2G03820|AT5G15750|AT2G23070|AT5G17020|AT1G75660|	CKB3| | | |XPO1A|XRN3|	http://www.genome.jp/kegg-bin/show_pathway?ath03008/ath:AT3G60250%09red/ath:AT5G17020%09red/ath:AT2G03820%09red/ath:AT5G15750%09red/ath:AT2G23070%09red/ath:AT1G75660%09red
Phenylalanine metabolism	KEGG PATHWAY	ath00360	7	114	0.961474	0.999711	108855658|108820767|108849952|108812969|108853827|108862526|108863521	ath:AT2G42490|ath:AT5G53970|ath:AT4G31990|ath:AT1G62810|ath:AT2G42490|ath:AT3G53260|ath:AT1G06570|	AT2G42490|AT5G53970|AT4G31990|AT1G62810|AT2G42490|AT3G53260|AT1G06570|	| |ASP5| | |PAL2|PDS1|	http://www.genome.jp/kegg-bin/show_pathway?ath00360/ath:AT1G62810%09red/ath:AT3G53260%09red/ath:AT2G42490%09red/ath:AT4G31990%09red/ath:AT1G06570%09red/ath:AT5G53970%09red
Fatty acid elongation	KEGG PATHWAY	ath00062	1	31	0.964384	0.999711	108818237	ath:AT1G67730|	AT1G67730|	KCR1|	http://www.genome.jp/kegg-bin/show_pathway?ath00062/ath:AT1G67730%09red
Limonene and pinene degradation	KEGG PATHWAY	ath00903	3	63	0.964964	0.999711	108823680|108817837|108814540	ath:AT4G37340|ath:AT3G56630|ath:AT3G56630|	AT4G37340|AT3G56630|AT3G56630|	CYP81D3|CYP94D2|CYP94D2|	http://www.genome.jp/kegg-bin/show_pathway?ath00903/ath:AT4G37340%09red/ath:AT3G56630%09red
Stilbenoid, diarylheptanoid and gingerol biosynthesis	KEGG PATHWAY	ath00945	3	64	0.967603	0.999711	108823680|108817837|108814540	ath:AT4G37340|ath:AT3G56630|ath:AT3G56630|	AT4G37340|AT3G56630|AT3G56630|	CYP81D3|CYP94D2|CYP94D2|	http://www.genome.jp/kegg-bin/show_pathway?ath00945/ath:AT4G37340%09red/ath:AT3G56630%09red
Glutathione metabolism	KEGG PATHWAY	ath00480	5	93	0.971006	0.999711	108847089|108857139|108827950|108806963|108848731	ath:AT2G31570|ath:AT1G10360|ath:AT5G27380|ath:AT3G43800|ath:AT4G29210|	AT2G31570|AT1G10360|AT5G27380|AT3G43800|AT4G29210|	GPX2|GSTU18|GSH2|GSTU27|GGT4|	http://www.genome.jp/kegg-bin/show_pathway?ath00480/ath:AT2G31570%09red/ath:AT1G10360%09red/ath:AT3G43800%09red/ath:AT4G29210%09red/ath:AT5G27380%09red
Pentose and glucuronate interconversions	KEGG PATHWAY	ath00040	4	81	0.973962	0.999711	108855519|108805896|108862763|108843116	ath:AT3G55140|ath:AT5G52560|ath:AT3G54920|ath:AT5G15490|	AT3G55140|AT5G52560|AT3G54920|AT5G15490|	|USP|PMR6| |	http://www.genome.jp/kegg-bin/show_pathway?ath00040/ath:AT5G15490%09red/ath:AT5G52560%09red/ath:AT3G55140%09red/ath:AT3G54920%09red
Ubiquitin mediated proteolysis	KEGG PATHWAY	ath04120	9	149	0.978919	0.999711	108834106|108847347|108843365|108849725|108828239|108854508|108829040|108825656|108822424	ath:AT1G16890|ath:AT5G02880|ath:AT1G73177|ath:AT3G57870|ath:AT4G02570|ath:AT5G41340|ath:AT5G62540|ath:AT5G23730|ath:AT4G24940|	AT1G16890|AT5G02880|AT1G73177|AT3G57870|AT4G02570|AT5G41340|AT5G62540|AT5G23730|AT4G24940|	UBC36|UPL4|BNS|SCE1|CUL1|UBC4|UBC3| |SAE1A|	http://www.genome.jp/kegg-bin/show_pathway?ath04120/ath:AT4G02570%09red/ath:AT5G23730%09red/ath:AT5G41340%09red/ath:AT4G24940%09red/ath:AT3G57870%09red/ath:AT1G73177%09red/ath:AT1G16890%09red/ath:AT5G62540%09red/ath:AT5G02880%09red
Basal transcription factors	KEGG PATHWAY	ath03022	2	55	0.980962	0.999711	108819433|108829864	ath:AT1G18340|ath:AT4G20330|	AT1G18340|AT4G20330|	| |	http://www.genome.jp/kegg-bin/show_pathway?ath03022/ath:AT1G18340%09red/ath:AT4G20330%09red
Homologous recombination	KEGG PATHWAY	ath03440	2	56	0.982592	0.999711	108837309|108817457	ath:AT1G07745|ath:AT5G45010|	AT1G07745|AT5G45010|	RAD51D|DSS1(V)|	http://www.genome.jp/kegg-bin/show_pathway?ath03440/ath:AT1G07745%09red/ath:AT5G45010%09red
RNA polymerase	KEGG PATHWAY	ath03020	1	45	0.991746	0.999711	108822642	ath:AT4G21710|	AT4G21710|	NRPB2|	http://www.genome.jp/kegg-bin/show_pathway?ath03020/ath:AT4G21710%09red
Nucleotide excision repair	KEGG PATHWAY	ath03420	2	69	0.994665	0.999711	108819433|108815118	ath:AT1G18340|ath:AT1G16190|	AT1G18340|AT1G16190|	|RAD23A|	http://www.genome.jp/kegg-bin/show_pathway?ath03420/ath:AT1G18340%09red/ath:AT1G16190%09red
Aminoacyl-tRNA biosynthesis	KEGG PATHWAY	ath00970	4	115	0.998149	0.999711	108830410|108847824|108818349|108805422	ath:AT1G66520|ath:AT4G04350|ath:AT5G16715|ath:AT1G50200|	AT1G66520|AT4G04350|AT5G16715|AT1G50200|	pde194|EMB2369|EMB2247|ALATS|	http://www.genome.jp/kegg-bin/show_pathway?ath00970/ath:AT1G50200%09red/ath:AT5G16715%09red/ath:AT4G04350%09red/ath:AT1G66520%09red
Phenylpropanoid biosynthesis	KEGG PATHWAY	ath00940	5	154	0.999711	0.999711	108862526|108846740|108805372|108855334|108840209	ath:AT3G53260|ath:AT5G04885|ath:AT5G44640|ath:AT5G54160|ath:AT4G37990|	AT3G53260|AT5G04885|AT5G44640|AT5G54160|AT4G37990|	PAL2| |BGLU13|OMT1|ELI3-2|	http://www.genome.jp/kegg-bin/show_pathway?ath00940/ath:AT5G54160%09red/ath:AT5G04885%09red/ath:AT3G53260%09red/ath:AT4G37990%09red/ath:AT5G44640%09red

## Sheet: Sheet1
108857660|108861127|108861168|108855171|108806054|108814356|108843545|108813185|108855650|108841797|108825656|108827829|108806449
