# Supplementary material for: Early Response of Radish to Heat Stress by Strand-Specific Transcriptome and miRNA Analysis
Source: Int J Mol Sci. 2019 Jul 6;20(13):3321. doi: 10.3390/ijms20133321 (PMC6651063; doi:10.3390/ijms20133321)
Supplement: Supplementary file 1 [file ijms-20-03321-s001.zip › Table S7 DE mRNAs encoding transcription factor.xlsx]

## Sheet: transcription_factor
TABLE S7 | DE mRNAs encoding transcription factor.
DE mRNA id	Gene id	Gene description	TF family	Regulation	Count
XM_018623779.1	108850211	uncharacterized protein At4g02000-like	Orphans	up	13
XM_018581653.1	108809513	zinc finger protein CONSTANS-LIKE 6%2C	Orphans	up
XM_018579325.1	108807083	zinc finger protein CONSTANS-LIKE 13-like	Orphans	up
XM_018605002.1	108831455	probable cytochrome c oxidase subunit 5C-1	Orphans	up
XM_018581199.1	108809076	two-component response regulator ARR8-like	Orphans	up
XM_018607226.1	108833829	protein DA1-related 1-like	Orphans	up
XM_018583613.1	108811555	paired amphipathic helix protein Sin3-like 1%2C	Orphans	up
XM_018599565.1	108826172	protein CHLOROPLAST IMPORT APPARATUS 2-like%2C	Orphans	up
XM_018584333.1	108812156	B-box zinc finger protein 25%2C	Orphans	down
XM_018595073.1	108822063	B-box zinc finger protein 19%2C	Orphans	down
XM_018584334.1	108812156	B-box zinc finger protein 25%2C	Orphans	down
XM_018633724.1	108859813	zinc finger protein CONSTANS-LIKE 2-like	Orphans	down
XM_018630853.1	108856945	uncharacterized LOC108856947	Orphans	down
XM_018612420.1	108839667	transcription repressor MYB6-like	MYB	up	11
XM_018581262.1	108809131	telomere repeat-binding factor 4-like	MYB	up
XM_018636133.1	108862099	dnaJ homolog subfamily C member 2%2C	MYB	up
XM_018581599.1	108809456	uncharacterized LOC108809456	MYB	up
XM_018585664.1	108813185	protein CCA1%2C	MYB	down
XM_018591696.1	108818758	uncharacterized LOC108818758	MYB	down
XM_018590023.1	108817357	protein REVEILLE 4%2C	MYB	down
XM_018587586.1	108814931	protein REVEILLE 1	MYB	down
XM_018634956.1	108861127	protein LHY%2C	MYB	down
XM_018634963.1	108861127	protein LHY%2C	MYB	down
XM_018603561.1	108829872	transcription factor MYB34-like%2C	MYB	down
XM_018578446.1	108806355	AP2/ERF and B3 domain-containing transcription factor RAV1-like	AP2-EREBP	up	10
XM_018590533.1	108817752	ethylene-responsive transcription factor ERF106	AP2-EREBP	up
XM_018577776.1	108805820	AP2-like ethylene-responsive transcription factor At2g41710%2C	AP2-EREBP	up
XM_018578455.1	108806364	AP2/ERF and B3 domain-containing transcription factor RAV1-like	AP2-EREBP	up
XM_018592008.1	108819025	AP2-like ethylene-responsive transcription factor ANT	AP2-EREBP	up
XM_018579177.1	108806959	ethylene-responsive transcription factor ERF034	AP2-EREBP	up
XM_018592436.1	108819405	ethylene-responsive transcription factor ERF054-like	AP2-EREBP	down
XM_018579058.1	108806854	60S ribosomal protein L27a-2	AP2-EREBP	down
XM_018614020.1	108841244	dehydration-responsive element-binding protein 2D-like	AP2-EREBP	down
XM_018602690.1	108829008	AP2/ERF and B3 domain-containing transcription repressor TEM1	AP2-EREBP	down
XM_018582611.1	108810495	ABSCISIC ACID-INSENSITIVE 5-like protein 4	bZIP	up	10
XR_001943444.1	108812154	probable transcription factor PosF21%2C	bZIP	up
XM_018586309.1	108813681	transcription factor RF2b%2C	bZIP	up
XM_018596526.1	108823345	basic leucine zipper 10	bZIP	up
XM_018585919.1	108813380	transcription factor HY5-like	bZIP	down
XM_018586310.1	108813681	transcription factor RF2b%2C	bZIP	down
XM_018612760.1	108839967	basic leucine zipper 43-like	bZIP	down
XM_018591905.1	108818944	basic leucine zipper 19-like	bZIP	down
XM_018601387.1	108827878	G-box-binding factor 2%2C	bZIP	down
XM_018617949.1	108844664	basic leucine zipper 25-like%2C	bZIP	down
XM_018626782.1	108853360	transcription factor BEE 1	bHLH	up	8
XM_018633794.1	108859894	transcription factor bHLH87	bHLH	up
XM_018602464.1	108828707	protein RTF2 homolog	bHLH	up
XM_018590624.1	108817817	transcription factor ILR3-like	bHLH	up
XM_018597679.1	108824285	transcription factor bHLH79	bHLH	up
XM_018630136.1	108856357	transcription factor PIF5%2C	bHLH	down
XM_018599574.1	108826191	transcription factor bHLH28-like	bHLH	down
XM_018635244.1	108861392	transcription factor PIF7%2C	bHLH	down
XM_018592599.1	108819542	derlin-2.1-like	HB	up	8
XM_018616131.1	108843046	homeobox protein ATH1	HB	up
XM_018583670.1	108811606	homeobox-leucine zipper protein HAT5-like	HB	up
XM_018633703.1	108859792	WUSCHEL-related homeobox 1-like%2C	HB	up
XM_018585548.1	108813103	homeobox-leucine zipper protein ATHB-5	HB	up
XM_018628126.1	108854534	BEL1-like homeodomain protein 1%2C	HB	up
XM_018584575.1	108812336	BEL1-like homeodomain protein 1%2C	HB	up
XM_018586793.1	108814259	homeobox-leucine zipper protein HAT14	HB	down
XM_018630481.1	108856631	transcription factor TCP4-like	TCP	up	7
XM_018630490.1	108856642	transcription factor TCP4-like	TCP	up
XM_018633586.1	108859678	transcription factor TCP13	TCP	down
XM_018616766.1	108843545	transcription factor TCP21	TCP	down
XM_018614905.1	108842095	transcription factor TCP22-like	TCP	down
XM_018614908.1	108842096	transcription factor TCP22-like	TCP	down
XM_018586911.1	108814356	transcription factor TCP21-like	TCP	down
XM_018583897.1	108811806	protein SHOOT GRAVITROPISM 5-like	C2H2	up	6
XM_018596242.1	108823014	protein SUPPRESSOR OF FRI 4-like%2C	C2H2	up
XM_018611402.1	108838470	uncharacterized LOC108838470	C2H2	up
XR_001946775.1	108833928	protein indeterminate-domain 5%2C chloroplastic-like%2C	C2H2	up
XM_018617329.1	108844115	zinc finger protein ZAT12-like	C2H2	down
XM_018596044.1	108822857	protein indeterminate-domain 7-like	C2H2	down
XM_018602773.1	108829113	GATA transcription factor 24-like%2C	C2C2-GATA	up	5
XM_018631735.1	108860650	GATA transcription factor 4-like	C2C2-GATA	up
XM_018596791.1	108823556	GATA transcription factor 27-like%2C	C2C2-GATA	down
XM_018586421.1	108813770	S-adenosylmethionine synthase 2-like	C2C2-GATA	down
XM_018603342.1	108829745	GATA transcription factor 11-like	C2C2-GATA	down
XM_018578720.1	108806572	zinc finger CCCH domain-containing protein 38	C3H	up	5
XM_018585942.1	108813404	zinc finger CCCH domain-containing protein 32%2C	C3H	up
XM_018621336.1	108847953	zinc finger CCCH domain-containing protein 63-like	C3H	up
XM_018623567.1	108848731	gamma-glutamyltranspeptidase 3-like	C3H	down
XM_018629146.1	108855346	zinc finger CCCH domain-containing protein 30-like	C3H	down
XM_018581145.1	108809025	N-alpha-acetyltransferase MAK3	GNAT	up	5
XM_018631644.1	108857640	N-acetyltransferase 9-like protein	GNAT	up
XM_018594460.1	108821416	glucosamine 6-phosphate N-acetyltransferase-like	GNAT	up
XM_018637124.1	108862864	acetyltransferase NSI	GNAT	up
XM_018584878.1	108812576	uncharacterized LOC108812576%2C	GNAT	down
XM_018630357.1	108856530	LIM domain-containing protein WLIM2b-like	LIM	up	5
XM_018579231.1	108806972	LIM domain-containing protein WLIM1	LIM	up
XM_018629660.1	108855767	LIM domain-containing protein WLIM2b%2C	LIM	up
XM_018629661.1	108855767	LIM domain-containing protein WLIM2b%2C	LIM	up
XM_018630978.1	108857055	LIM domain-containing protein PLIM2b-like	LIM	down
XM_018625246.1	108851778	auxin-responsive protein IAA28%2C	AUX/IAA	up	4
XM_018637411.1	108863098	auxin-responsive protein IAA9	AUX/IAA	up
XM_018611689.1	108838816	auxin-responsive protein IAA7	AUX/IAA	up
XM_018630875.1	108856962	auxin-responsive protein IAA17-like	AUX/IAA	down
XM_018580305.1	108811369	glycine-rich RNA-binding protein 7-like	G2-like	up	4
XM_018598526.1	108825195	transcription factor LUX-like%2C	G2-like	up
XM_018619277.1	108846069	transcription factor PCL1-like	G2-like	down
XM_018602108.1	108828417	myb family transcription factor EFM-like%2C	G2-like	down
XM_018616214.1	108843115	scarecrow-like protein 30%2C	GRAS	down	4
XM_018629579.1	108855702	protein SHORT-ROOT-like	GRAS	down
XM_018581238.1	108809104	scarecrow-like protein 5	GRAS	down
XM_018589456.1	108816896	scarecrow-like protein 27	GRAS	down
XM_018601327.1	108827829	two-component response regulator-like APRR1	Pseudo ARR-B	up	4
XM_018583667.1	108811604	probable disease resistance protein At1g58390	Pseudo ARR-B	up
XM_018628919.1	108855171	two-component response regulator-like APRR5	Pseudo ARR-B	up
XM_018614554.1	108841797	two-component response regulator-like APRR7%2C	Pseudo ARR-B	up
XM_018621594.1	108848273	uncharacterized LOC108848273	SWI/SNF-BAF60b	down	4
XM_018598186.1	108824796	upstream activation factor subunit UAF30	SWI/SNF-BAF60b	down
XM_018589709.1	108817106	SWI/SNF complex component SNF12 homolog%2C	SWI/SNF-BAF60b	down
XM_018624860.1	108851428	upstream activation factor subunit UAF30-like	SWI/SNF-BAF60b	down
XM_018623343.1	108849742	zinc finger protein CONSTANS-LIKE 10	C2C2-CO-like	up	3
XM_018621804.1	108848441	zinc finger protein CONSTANS-LIKE 10-like	C2C2-CO-like	up
XM_018587580.1	108814926	zinc finger protein CONSTANS-LIKE 1	C2C2-CO-like	down
XM_018635640.1	108861705	histone acetyltransferase HAC5-like	TAZ	up	3
XM_018621593.1	108848272	BTB/POZ and TAZ domain-containing protein 5-like	TAZ	down
XM_018608193.1	108834875	BTB/POZ and TAZ domain-containing protein 5-like	TAZ	down
XM_018590002.1	108817342	trihelix transcription factor ASIL2%2C	Trihelix	up	3
XM_018577850.1	108805871	trihelix transcription factor GT-1-like%2C	Trihelix	up
XM_018623455.1	108849843	trihelix transcription factor GT-2-like%2C	Trihelix	up
XM_018591372.1	108818406	AT-rich interactive domain-containing protein 5	ARID	up	2
XM_018595793.1	108822658	AT-rich interactive domain-containing protein 6-like%2C	ARID	down
XM_018586124.1	108813543	cyclic dof factor 3	C2C2-Dof	down	2
XM_018634997.1	108861168	cyclic dof factor 1-like	C2C2-Dof	down
XM_018594763.1	108821767	probable histone H2AXa	CCAAT	down	2
XM_018636958.1	108862702	nuclear transcription factor Y subunit C-9-like	CCAAT	down
XM_018617364.1	108844147	probable mediator of RNA polymerase II transcription subunit 26b	IWS1	down	2
XM_018589698.1	108817095	probable mediator of RNA polymerase II transcription subunit 26c	IWS1	down
XM_018580979.1	108808884	LOB domain-containing protein 37-like	LOB	down	2
XM_018599063.1	108825717	LOB domain-containing protein 37-like	LOB	down
XM_018596716.1	108823495	transcription termination factor MTERF4%2C chloroplastic-like%2C	mTERF	down	2
XM_018607562.1	108834216	transcription termination factor MTERF6%2C chloroplastic/mitochondrial-like	mTERF	down
XM_018599620.1	108826235	NAC domain-containing protein 41-like	NAC	up	2
XM_018577460.1	108805418	NAC domain-containing protein 78-like%2C	NAC	down
XM_018620854.1	108847578	uncharacterized protein At4g10930	PHD	up	2
XM_018631054.1	108857121	PHD finger protein At3g20280-like	PHD	up
XM_018587191.1	108814588	uncharacterized LOC108814588	Tify	up	2
XM_018620162.1	108846989	protein TIFY 9-like	Tify	down
XM_018612495.1	108839719	B3 domain-containing protein At5g18000-like	ABI3VP1	up	1
XM_018586351.1	108813720	PHD finger protein ALFIN-LIKE 7-like	Alfin-like	up	1
XM_018590995.1	108818124	auxin response factor 1-like%2C	ARF	down	1
XM_018607618.1	108834278	protein BASIC PENTACYSTEINE6-like%2C	BBR/BPC	down	1
XM_018622803.1	108849257	BES1/BZR1 homolog protein 3-like	BES1	down	1
XM_018610616.1	108837577	axial regulator YABBY 5%2C	C2C2-YABBY	down	1
XM_018590595.1	108817797	calmodulin-binding transcription activator 1%2C	CAMTA	up	1
XM_018588499.1	108815956	RNA polymerase II transcriptional coactivator KIWI	Coactivator p15	down	1
XM_018586412.1	108813765	probable protein phosphatase 2C 22%2C	DBP	down	1
XM_018633047.1	108859185	transcription factor E2FC-like	E2F-DP	up	1
XM_018601370.1	108827870	ETHYLENE INSENSITIVE 3-like 3 protein	EIL	down	1
XM_018621528.1	108848111	protein FAR1-RELATED SEQUENCE 5%2C	FAR1	up	1
XM_018586820.1	108814286	protein phosphatase 2C 70	FHA	up	1
XM_018635830.1	108861858	probable transcription factor At3g04930	GeBP	down	1
XM_018578716.1	108807195	high mobility group B protein 7-like	HMG	up	1
XM_018607917.1	108834589	heat stress transcription factor A-8-like	HSF	up	1
XM_018606167.1	108832712	lysine-specific demethylase JMJ706-like%2C	Jumonji	down	1
XM_018593443.1	108820496	agamous-like MADS-box protein AGL19%2C	MADS	up	1
XM_018619092.1	108845891	multiprotein-bridging factor 1a	MBF1	up	1
XM_018631334.1	108857355	mediator of RNA polymerase II transcription subunit 6%2C	MED6	up	1
XM_018622798.1	108849256	squamosa promoter-binding-like protein 2%2C	SBP	up	1
XM_018588399.1	108815877	histone-lysine N-methyltransferase%2C H3 lysine-9 specific SUVH1-like%2C	SET	up	1
XM_018617370.1	108844584	uncharacterized protein DDB_G0271670-like	TRAF	down	1
XM_018590056.1	108817388	tubby-like F-box protein 11	TUB	up	1
XM_018623006.1	108849451	probable WRKY transcription factor 23	WRKY	down	1
