# Supplementary material for: Early Response of Radish to Heat Stress by Strand-Specific Transcriptome and miRNA Analysis
Source: Int J Mol Sci. 2019 Jul 6;20(13):3321. doi: 10.3390/ijms20133321 (PMC6651063; doi:10.3390/ijms20133321)
Supplement: Supplementary file 1 [file ijms-20-03321-s001.zip › Table S8 The detailed information of DE lncRNAs between QHC06 and QHC00.xlsx]

## Sheet: Sheet1
TABLE S8 | The detailed information of DE lncRNAs between QHC06 and QHC00.
Transcript id	Gene id	Gene name	Feature id	QHC06 FPKM	QHC00 FPKM	log2(foldchange)	pvalue	Regulation
LNC_001224	XLOC_004359	.	transcript	14.0351	1.17996	3.57223	0.0363361	up
LNC_003077	XLOC_011027	.	transcript	1.97336	0	Inf	0.0441688	up
LNC_003149	XLOC_011249	.	transcript	4.1104	0.0644323	5.99535	0.0389319	up
LNC_003178	XLOC_011332	.	transcript	8.63592	1.99173	2.11633	0.00387438	up
LNC_003321	XLOC_011914	.	transcript	4.92181	0.927092	2.4084	0.0099674	up
LNC_003998	XLOC_014312	.	transcript	2.44071	0.038023	6.00429	0.0251567	up
LNC_004122	XLOC_014784	.	transcript	3.4259	0.089696	5.25529	0.00856954	up
LNC_004408	XLOC_016005	.	transcript	83.3845	23.5011	1.82705	0.0100382	up
LNC_004419	XLOC_016058	.	transcript	5.32585	1.64242	1.69719	0.0138398	up
LNC_004646	XLOC_016990	.	transcript	4.07647	0.342738	3.57214	0.00849521	up
LNC_004749	XLOC_017471	.	transcript	6.87983	6.04034	0.187744	0.0318439	up
LNC_004988	XLOC_018405	.	transcript	9.70302	0.938559	3.36991	0.00242001	up
LNC_005066	XLOC_018700	.	transcript	23.3569	1.00272	4.54185	0.00221467	up
LNC_005246	XLOC_019377	.	transcript	2.30789	0.221549	3.38088	0.0443132	up
LNC_005272	XLOC_019521	.	transcript	3.54537	0.942773	1.91095	0.0388273	up
LNC_005845	XLOC_021499	.	transcript	3.1408	1.24881	1.33058	0.00193641	up
LNC_005888	XLOC_021639	.	transcript	2.57905	0.507251	2.34607	0.0150618	up
LNC_006168	XLOC_022679	.	transcript	3.46057	0.247511	3.80545	0.0015971	up
LNC_006526	XLOC_024081	.	transcript	3.92306	1.97559	0.9897	0.0338546	up
LNC_007099	XLOC_026457	.	transcript	4.11014	2.1385	0.942585	0.00919991	up
LNC_007884	XLOC_029596	.	transcript	18.3924	0.299087	5.9424	0.0196735	up
LNC_007928	XLOC_029731	.	transcript	3.26311	0.0120847	8.07693	0.0264643	up
LNC_008908	XLOC_033206	.	transcript	1.85341	0.733571	1.33717	0.017349	up
LNC_009326	XLOC_034789	.	transcript	3.68361	0.480316	2.93907	0.0112691	up
LNC_009591	XLOC_035696	.	transcript	2.12643	0.304283	2.80495	0.000496417	up
LNC_009891	XLOC_036731	.	transcript	9.30002	0.562967	4.04611	0.0446225	up
LNC_010128	XLOC_037554	.	transcript	2.20184	0.102176	4.42958	0.0471502	up
LNC_010552	XLOC_039175	.	transcript	2.50534	0.765465	1.7106	0.0177867	up
LNC_010972	XLOC_040802	.	transcript	3.21927	1.14748	1.48827	0.0491262	up
LNC_011206	XLOC_041576	.	transcript	3.06635	0.808977	1.92235	0.0413036	up
LNC_011467	XLOC_042458	.	transcript	5.59299	0.364096	3.94123	0.00493882	up
LNC_011603	XLOC_042947	.	transcript	2.31218	0.0838653	4.78504	0.0157357	up
LNC_011716	XLOC_043301	.	transcript	2.44563	0.836151	1.54837	0.024294	up
LNC_011722	XLOC_043326	.	transcript	4.51081	0.603951	2.90088	0.0212246	up
LNC_012451	XLOC_046121	.	transcript	3.616	0	Inf	0.00682697	up
LNC_012623	XLOC_046749	.	transcript	8.19124	0.841933	3.28231	0.0458932	up
LNC_013769	XLOC_051155	.	transcript	2.93503	0.413058	2.82896	0.02268	up
LNC_014834	XLOC_054982	.	transcript	1.85183	0.0317753	5.8649	0.00436548	up
LNC_014921	XLOC_055323	.	transcript	3.49626	0.903402	1.95237	0.0221179	up
LNC_015083	XLOC_055887	.	transcript	1.6433	1.45625	0.174344	0.0165228	up
LNC_015483	XLOC_057395	.	transcript	3.06781	0.867975	1.82148	0.0278357	up
LNC_015544	XLOC_057619	.	transcript	2.39865	0.366616	2.70988	0.0259844	up
LNC_016100	XLOC_059942	.	transcript	4.45167	0.92943	2.25993	0.0253492	up
LNC_016522	XLOC_061424	.	transcript	18.1483	7.4271	1.28897	0.015941	up
LNC_017158	XLOC_063732	.	transcript	1.53733	0.115901	3.72947	0.0233503	up
LNC_017528	XLOC_065088	.	transcript	3.32245	0.170983	4.28032	0.00230061	up
LNC_017761	XLOC_065887	.	transcript	9.968	2.63893	1.91735	0.00804329	up
LNC_018267	XLOC_067897	.	transcript	13.1265	0.331119	5.30899	0.0186698	up
LNC_018651	XLOC_069352	.	transcript	3.65118	1.36496	1.4195	0.0161133	up
LNC_018766	XLOC_069767	.	transcript	6.55892	3.29957	0.99118	0.00609868	up
LNC_019521	XLOC_072655	.	transcript	5.72782	0.242471	4.5621	0.0168794	up
LNC_019581	XLOC_072918	.	transcript	4.67415	1.68063	1.47571	0.008172	up
LNC_020021	XLOC_074653	.	transcript	8.96128	5.19093	0.787713	0.0361693	up
LNC_020155	XLOC_075117	.	transcript	2.89468	2.66905	0.11708	0.0017503	up
LNC_020263	XLOC_075562	.	transcript	19.3965	0.402463	5.5908	0.00927359	up
LNC_020312	XLOC_075743	.	transcript	6.35455	0.21333	4.89663	0.0206201	up
LNC_020344	XLOC_075867	.	transcript	4.37655	2.84557	0.621075	0.0200821	up
LNC_020373	XLOC_075992	.	transcript	4.28783	3.56295	0.267177	0.0152511	up
LNC_021185	XLOC_079157	.	transcript	8.39284	2.01838	2.05596	0.00381978	up
LNC_021446	XLOC_080126	.	transcript	4.96171	0.0554803	6.48272	0.00460695	up
LNC_021527	XLOC_080427	.	transcript	5.71883	0.156437	5.19207	0.0164475	up
LNC_021916	XLOC_081895	.	transcript	3.61022	2.31387	0.641776	0.00149793	up
LNC_021998	XLOC_082215	.	transcript	5.9173	0.386649	3.93584	0.0239971	up
XR_001942592.1	108806764	-	transcript	4.79526	3.21795	0.575466	0.0433977	up
XR_001942889.1	108809738	-	transcript	12.2183	8.21068	0.573473	0.0484197	up
XR_001942895.1	108809748	-	transcript	42.5901	23.917	0.832482	0.0271911	up
XR_001942910.1	108809805	-	transcript	10.6642	7.24323	0.558072	0.0393039	up
XR_001942932.1	108809913	-	transcript	4.16345	0.169092	4.6219	0.0105709	up
XR_001943216.1	108811005	-	transcript	12.7149	2.69483	2.23826	0.023771	up
XR_001943314.1	108811481	-	transcript	25.4126	8.16772	1.63754	0.0447404	up
XR_001943359.1	108811717	-	transcript	3.753	3.43867	0.126195	0.000866746	up
XR_001943406.1	108811917	-	transcript	13.3158	4.29442	1.6326	0.0245882	up
XR_001943552.1	108813272	-	transcript	44.3969	17.7511	1.32255	0.0498924	up
XR_001943686.1	108814736	-	transcript	14.7413	7.73885	0.929674	0.0201644	up
XR_001943722.1	108814942	-	transcript	46.7894	20.846	1.16641	0.014894	up
XR_001943838.1	108816312	-	transcript	5.55522	0	Inf	0.0103518	up
XR_001943901.1	108816701	-	transcript	7.85058	5.80195	0.436262	0.0474654	up
XR_001943999.1	108817358	-	transcript	10.2678	5.61575	0.870574	0.0441765	up
XR_001944152.1	108818478	-	transcript	16.6358	8.27788	1.00696	0.0377873	up
XR_001944207.1	108819169	-	transcript	2.18682	0.892718	1.29256	0.0150434	up
XR_001944696.1	108822104	-	transcript	13.4638	2.06087	2.70777	0.0310413	up
XR_001944700.1	108822101	-	transcript	3.26171	2.46485	0.404128	0.0488372	up
XR_001944863.1	108822383	-	transcript	1.99696	0.59405	1.74915	0.026702	up
XR_001944891.1	108822635	-	transcript	7.93776	2.67697	1.56813	0.0268217	up
XR_001945008.1	108823019	-	transcript	13.1672	4.55763	1.5306	0.0171449	up
XR_001945010.1	108823019	-	transcript	9.79637	3.25491	1.58963	0.00103976	up
XR_001945140.1	108824029	-	transcript	2.70419	1.48777	0.862046	0.0488507	up
XR_001945247.1	108825465	-	transcript	20.3092	9.09991	1.15821	0.0462103	up
XR_001945251.1	108825466	-	transcript	20.2548	8.07851	1.3261	0.0126078	up
XR_001945252.1	108825467	-	transcript	10.5974	4.60349	1.20291	0.0422026	up
XR_001945543.1	108826800	-	transcript	8.63431	5.10911	0.757008	0.0356145	up
XR_001946085.1	108829817	-	transcript	29.5561	15.978	0.887369	0.0185301	up
XR_001946102.1	108829962	-	transcript	13.2283	10.5238	0.329967	0.00985711	up
XR_001946458.1	108832138	-	transcript	8.23595	4.83991	0.766956	0.028282	up
XR_001946610.1	108832997	-	transcript	4.39014	2.16414	1.02047	0.0288172	up
XR_001946696.1	108833464	-	transcript	15.5439	11.8059	0.396844	0.0338673	up
XR_001947071.1	108836113	-	transcript	5.34972	2.73031	0.970399	0.0292795	up
XR_001947186.1	108836627	-	transcript	7.67478	5.76903	0.411796	0.0137564	up
XR_001947396.1	108837784	-	transcript	2.22057	0.565747	1.9727	0.013835	up
XR_001947424.1	108837996	-	transcript	2.46475	0.244353	3.3344	0.0412659	up
XR_001947425.1	108837996	-	transcript	1.95437	0.259252	2.91427	0.0146829	up
XR_001947519.1	108838406	-	transcript	3.86519	3.66124	0.0782064	0.0293048	up
XR_001947586.1	108838845	-	transcript	32.3322	14.9749	1.11042	0.0184911	up
XR_001947899.1	108840505	-	transcript	17.6833	11.2218	0.656077	0.0230272	up
XR_001948109.1	108841362	-	transcript	2.71379	1.20301	1.17365	0.0328688	up
XR_001948391.1	108844128	-	transcript	2.54565	0.014244	7.48153	0.00639616	up
XR_001948666.1	108846518	-	transcript	9.44419	1.91944	2.29875	0.0269296	up
XR_001949134.1	108849118	-	transcript	2.59242	0.634731	2.03008	0.0226455	up
XR_001949258.1	108850277	-	transcript	10.6786	4.16216	1.35932	0.00140302	up
XR_001949301.1	108851430	-	transcript	34.3341	32.6442	0.0728164	0.0114653	up
XR_001949374.1	108851698	-	transcript	5.69397	4.25305	0.420936	0.00704769	up
XR_001949773.1	108853820	-	transcript	11.4413	2.99164	1.93524	0.0205157	up
XR_001949921.1	108854481	-	transcript	49.5339	33.8711	0.548362	0.0327822	up
XR_001949927.1	108854587	-	transcript	4.3162	0.595362	2.85792	0.0449878	up
XR_001950346.1	108857375	-	transcript	5.89969	3.54184	0.736141	0.00409984	up
XR_001950497.1	108859533	-	transcript	11.026	8.70017	0.3418	0.0408697	up
XR_001950535.1	108859787	-	transcript	14.488	13.7057	0.0800831	0.0358687	up
LNC_000406	XLOC_001416	.	transcript	19.7094	37.6851	-0.935111	0.0120135	down
LNC_001783	XLOC_006454	.	transcript	7.24026	13.1081	-0.856343	0.0256401	down
LNC_001800	XLOC_006503	.	transcript	35.0538	69.0088	-0.977211	0.0490237	down
LNC_001854	XLOC_006717	.	transcript	1.54413	5.35189	-1.79325	0.0282356	down
LNC_001968	XLOC_007173	.	transcript	1.09474	11.3777	-3.37755	0.0173968	down
LNC_002021	XLOC_007315	.	transcript	0.781253	1.50053	-0.941613	0.0207401	down
LNC_002053	XLOC_007415	.	transcript	0.535112	2.38767	-2.15769	0.0239595	down
LNC_002836	XLOC_010202	.	transcript	0.521294	3.53377	-2.76104	0.0341677	down
LNC_004645	XLOC_016981	.	transcript	0.0686623	2.21793	-5.01355	0.0179056	down
LNC_004982	XLOC_018386	.	transcript	0.074676	6.10682	-6.35363	0.00156731	down
LNC_006077	XLOC_022354	.	transcript	1.0133	4.18634	-2.04663	0.00777961	down
LNC_007558	XLOC_028309	.	transcript	2.70952	8.79052	-1.69791	0.0319384	down
LNC_008764	XLOC_032723	.	transcript	1.04899	3.59999	-1.779	0.0284591	down
LNC_011144	XLOC_041348	.	transcript	50.3432	55.3801	-0.137571	0.00813852	down
LNC_011785	XLOC_043549	.	transcript	1.65069	2.92957	-0.827622	0.0144767	down
LNC_011969	XLOC_044205	.	transcript	61.7239	202.761	-1.71588	0.045989	down
LNC_012406	XLOC_045915	.	transcript	9.04937	15.7715	-0.801433	0.021105	down
LNC_012473	XLOC_046214	.	transcript	1.21045	2.04498	-0.756545	0.00409671	down
LNC_012924	XLOC_047920	.	transcript	13.7672	29.3204	-1.09067	0.0030685	down
LNC_013330	XLOC_049388	.	transcript	2.40968	4.55493	-0.91859	0.0120173	down
LNC_014163	XLOC_052705	.	transcript	5.52154	14.7177	-1.41441	0.024993	down
LNC_015779	XLOC_058554	.	transcript	83.0102	90.2191	-0.120144	0.000719175	down
LNC_016098	XLOC_059928	.	transcript	13.6189	16.2794	-0.257444	0.0118525	down
LNC_017196	XLOC_063879	.	transcript	0.766429	18.1309	-4.56416	0.0302862	down
LNC_017593	XLOC_065335	.	transcript	4.58627	11.2333	-1.29239	0.0402565	down
LNC_019624	XLOC_073053	.	transcript	28.9749	49.7895	-0.781036	0.00489289	down
LNC_020721	XLOC_077401	.	transcript	2.22272	4.40865	-0.98801	0.0137475	down
LNC_021632	XLOC_080787	.	transcript	27.67	30.8137	-0.155251	0.0460733	down
LNC_021726	XLOC_081152	.	transcript	1.04811	7.95039	-2.92324	0.00705302	down
LNC_021983	XLOC_082161	.	transcript	1.33803	4.10389	-1.61688	0.00599102	down
LNC_022044	XLOC_082371	.	transcript	7.23292	41.7403	-2.52879	0.0013725	down
XR_001942743.1	108854369	-	transcript	12.9505	16.6419	-0.361815	0.0187038	down
XR_001942886.1	108809733	-	transcript	3.62828	4.11061	-0.18007	0.0459126	down
XR_001943562.1	108813365	-	transcript	10.9747	16.8829	-0.621384	0.0185984	down
XR_001944022.1	108817611	-	transcript	192.756	344.166	-0.836326	0.0312718	down
XR_001945241.1	108825291	-	transcript	2.67357	6.77224	-1.34087	0.0369724	down
XR_001945550.1	108826811	-	transcript	1.26963	4.74363	-1.90158	0.0334591	down
XR_001946908.1	108835131	-	transcript	8.54042	22.0015	-1.36522	0.0266465	down
XR_001947057.1	108836059	-	transcript	5.41101	7.25933	-0.423938	0.0492605	down
XR_001947123.1	108836382	-	transcript	3.74949	3.95167	-0.0757665	0.008149	down
XR_001947166.1	108836544	-	transcript	3.47708	4.57047	-0.394466	0.0331121	down
XR_001947414.1	108837930	-	transcript	16.268	35.4559	-1.12398	0.0229342	down
XR_001947647.1	108839195	-	transcript	0.619389	1.85424	-1.58191	0.01002	down
XR_001947818.1	108840038	-	transcript	6.4279	15.5325	-1.27287	0.00731947	down
XR_001948117.1	108841417	-	transcript	18.7786	33.3115	-0.826926	0.0401055	down
XR_001948227.1	108842117	-	transcript	6.96244	8.84757	-0.345689	0.00551348	down
XR_001948319.1	108843375	-	transcript	0	2.57647	#NAME?	0.0128247	down
XR_001948657.1	108846471	-	transcript	1.46485	4.5392	-1.63168	0.0127682	down
XR_001949385.1	108851751	-	transcript	4.56394	12.9845	-1.50844	0.00094946	down
XR_001949401.1	108851841	-	transcript	4.51004	7.97294	-0.821971	0.0440241	down
XR_001949525.1	108852510	-	transcript	1.96043	2.94581	-0.587495	0.0138311	down
XR_001949937.1	108854643	-	transcript	4.76316	5.46062	-0.197148	0.041753	down
