# Supplementary material for: Early Response of Radish to Heat Stress by Strand-Specific Transcriptome and miRNA Analysis
Source: Int J Mol Sci. 2019 Jul 6;20(13):3321. doi: 10.3390/ijms20133321 (PMC6651063; doi:10.3390/ijms20133321)
Supplement: Supplementary file 1 [file ijms-20-03321-s001.zip › Table S9 The detailed information between DE lncRNA and its DE targeted mRNA.xlsx]

## Sheet: Sheet1 
TABLE S9 | The detailed information of DE lncRNA and its DE targeted mRNA.
No.	mRNA regulation	lncRNA regulation	mRNA id	Gene id	Gene name	Gene description
1	up	up	XM_018577039.1	108805083	LOC108805083	NAC transcription factor 29-like
2	up	up	XM_018577066.1	108805101	LOC108805101	pyruvate kinase 1%2C cytosolic-like
3	up	up	XM_018577364.1	108805346	LOC108805346	nardilysin-like
4	up	up	XM_018577649.1	108805716	LOC108805716	uncharacterized LOC108805716%2C
5	up	up	XM_018577776.1	108805820	LOC108805820	AP2-like ethylene-responsive transcription factor At2g41710%2C
6	up	up	XM_018578037.1	108806026	LOC108806026	DEAD-box ATP-dependent RNA helicase 22
7	up	up	XM_018578188.1	108806152	LOC108806152	GDSL esterase/lipase At5g45960
8	up	up	XM_018578227.1	108806184	LOC108806184	uncharacterized protein DDB_G0271670-like
9	up	up	XM_018578651.1	108806509	LOC108806509	proteasome subunit beta type-7-A-like
10	up	up	XM_018579180.1	108806961	LOC108806961	MLP-like protein 31
11	up	up	XM_018579281.1	108807045	LOC108807045	elongator complex protein 5
12	up	up	XM_018579377.1	108807125	LOC108807125	type 1 phosphatases regulator YPI2
13	up	up	XM_018579656.1	108807378	LOC108807378	uncharacterized LOC108807378
14	up	up	XM_018580140.1	108807917	LOC108807917	uncharacterized LOC108807917
15	up	up	XM_018580889.1	108808790	LOC108808790	uncharacterized LOC108808790
16	up	up	XM_018581199.1	108809076	LOC108809076	two-component response regulator ARR8-like
17	up	up	XM_018581262.1	108809131	LOC108809131	telomere repeat-binding factor 4-like
18	up	up	XM_018581905.1	108809757	LOC108809757	uncharacterized LOC108809757
19	up	up	XM_018582270.1	108810141	LOC108810141	alkane hydroxylase MAH1
20	up	up	XM_018583155.1	108811102	LOC108811102	uncharacterized LOC108811102%2C
21	up	up	XM_018583727.1	108811643	LOC108811643	3-phosphoinositide-dependent protein kinase 2-like
22	up	up	XM_018584416.1	108812224	LOC108812224	type 2 DNA topoisomerase 6 subunit B-like%2C
23	up	up	XM_018585626.1	108813154	LOC108813154	1-aminocyclopropane-1-carboxylate oxidase 4
24	up	up	XM_018585841.1	108813314	LOC108813314	NADH dehydrogenase [ubiquinone] 1 alpha subcomplex subunit 6
25	up	up	XM_018585923.1	108813383	LOC108813383	protein AUXIN RESPONSE 4-like
26	up	up	XM_018585971.1	108813425	LOC108813425	uncharacterized LOC108813425
27	up	up	XM_018586001.1	108813444	LOC108813444	REF/SRPP-like protein At2g47780
28	up	up	XM_018586169.1	108813578	LOC108813578	chromatin assembly factor 1 subunit A-like%2C
29	up	up	XM_018586351.1	108813720	LOC108813720	PHD finger protein ALFIN-LIKE 7-like
30	up	up	XM_018587041.1	108814458	LOC108814458	histone H2A.Z-specific chaperone CHZ1-like
31	up	up	XM_018587349.1	108814725	LOC108814725	calcium-binding protein CML24-like
32	up	up	XM_018588336.1	108815826	LOC108815826	uncharacterized LOC108815826
33	up	up	XM_018588713.1	108816145	LOC108816145	gibberellin-regulated protein 14
34	up	up	XM_018589933.1	108817282	LOC108817282	HEAT repeat-containing protein 5B%2C
35	up	up	XM_018589976.1	108817319	LOC108817319	ubiquitin carboxyl-terminal hydrolase 12%2C
36	up	up	XM_018590367.1	108817630	LOC108817630	lipoxygenase 2%2C chloroplastic-like
37	up	up	XM_018590825.1	108817983	LOC108817983	trafficking protein particle complex subunit 8-like%2C
38	up	up	XM_018591109.1	108818210	LOC108818210	probable protein phosphatase 2C 67
39	up	up	XM_018591110.1	108818211	LOC108818211	protein MODIFIER OF SNC1 11-like
40	up	up	XM_018591298.1	108818343	LOC108818343	uncharacterized LOC108818343
41	up	up	XM_018591354.1	108818392	LOC108818392	nudix hydrolase 3
42	up	up	XM_018591372.1	108818406	LOC108818406	AT-rich interactive domain-containing protein 5
43	up	up	XM_018591406.1	108818434	LOC108818434	probable calcium-binding protein CML50
44	up	up	XM_018591691.1	108818757	LOC108818757	acid phosphatase 1-like
45	up	up	XM_018591700.1	108818764	LOC108818764	acid phosphatase 1-like
46	up	up	XM_018591974.1	108818994	LOC108818994	probable N-acetyl-gamma-glutamyl-phosphate reductase%2C chloroplastic
47	up	up	XM_018592092.1	108819102	LOC108819102	small nuclear ribonucleoprotein-associated protein B'-like
48	up	up	XM_018592202.1	108819206	LOC108819206	ferredoxin--NADP reductase%2C leaf isozyme 2%2C chloroplastic-like
49	up	up	XM_018592217.1	108819219	LOC108819219	proline synthase co-transcribed bacterial homolog protein-like
50	up	up	XM_018593788.1	108820782	LOC108820782	uncharacterized LOC108820782
51	up	up	XM_018594055.1	108821009	LOC108821009	probable indole-3-pyruvate monooxygenase YUCCA8
52	up	up	XM_018594195.1	108821143	LOC108821143	uncharacterized LOC108821143
53	up	up	XM_018594443.1	108821400	LOC108821400	U3 small nucleolar ribonucleoprotein protein IMP3%2C
54	up	up	XM_018594917.1	108821926	LOC108821926	gamma-glutamylcyclotransferase 2-2-like
55	up	up	XM_018595024.1	108822012	LOC108822012	filament-like plant protein 4%2C
56	up	up	XM_018595397.1	108822348	LOC108822348	probable WRKY transcription factor 16%2C
57	up	up	XM_018595736.1	108822615	LOC108822615	serine/threonine-protein kinase HT1-like%2C
58	up	up	XM_018596197.1	108822977	LOC108822977	ER membrane protein complex subunit 7 homolog
59	up	up	XM_018596297.1	108823068	LOC108823068	signal recognition particle 54 kDa protein 3
60	up	up	XM_018596476.1	108823294	LOC108823294	trehalose-phosphate phosphatase A%2C
61	up	up	XM_018596479.1	108823306	LOC108823306	acyl-acyl carrier protein thioesterase ATL3%2C chloroplastic-like
62	up	up	XM_018596539.1	108823347	LOC108823347	bifunctional epoxide hydrolase 2-like%2C
63	up	up	XM_018596984.1	108823714	LOC108823714	nucleosome assembly protein 1%3B2-like
64	up	up	XM_018597469.1	108824110	LOC108824110	probable bifunctional methylthioribulose-1-phosphate dehydratase/enolase-phosphatase E1%2C
65	up	up	XM_018597600.1	108824226	LOC108824226	methyltransferase-like protein 7A%2C
66	up	up	XM_018597679.1	108824285	LOC108824285	transcription factor bHLH79
67	up	up	XM_018597842.1	108824418	LOC108824418	F-box protein At5g51380-like
68	up	up	XM_018598657.1	108825360	LOC108825360	uncharacterized LOC108825360
69	up	up	XM_018599122.1	108825773	LOC108825773	gamma-glutamylcyclotransferase 2-1
70	up	up	XM_018599748.1	108826360	LOC108826360	probable methyltransferase PMT10
71	up	up	XM_018599970.1	108826590	LOC108826590	angio-associated migratory cell protein-like
72	up	up	XM_018600560.1	108827200	LOC108827200	serine protease SPPA%2C chloroplastic
73	up	up	XM_018600582.1	108827219	LOC108827219	vesicle-associated membrane protein 714
74	up	up	XM_018601286.1	108827797	LOC108827797	ER membrane protein complex subunit 4-like
75	up	up	XM_018601511.1	108827981	LOC108827981	thioredoxin-like protein AAED1%2C chloroplastic%2C
76	up	up	XM_018601830.1	108828215	LOC108828215	dicarboxylate transporter 2.1%2C chloroplastic
77	up	up	XM_018601855.1	108828238	LOC108828238	auxin efflux carrier component 3%2C
78	up	up	XM_018601859.1	108828239	LOC108828239	cullin-1%2C
79	up	up	XM_018601968.1	108828318	LOC108828318	developmentally-regulated G-protein 2%2C
80	up	up	XM_018601975.1	108828320	LOC108828320	fatty acyl-CoA reductase 1-like
81	up	up	XM_018602227.1	108828508	LOC108828508	N6-adenosine-methyltransferase MT-A70-like
82	up	up	XM_018602778.1	108829118	LOC108829118	uncharacterized LOC108829118
83	up	up	XM_018603242.1	108829611	-	receptor-like kinase TMK3
84	up	up	XM_018603393.1	108829805	LOC108829805	uncharacterized LOC108829805
85	up	up	XM_018603457.1	108829864	LOC108829864	transcription initiation factor IIE subunit beta-like%2C
86	up	up	XM_018604609.1	108831038	LOC108831038	uncharacterized LOC108831038
87	up	up	XM_018604648.1	108831083	-	oligouridylate-binding protein 1B
88	up	up	XM_018604832.1	108831274	LOC108831274	purple acid phosphatase 8
89	up	up	XM_018605660.1	108832165	LOC108832165	potassium transporter 2-like%2C
90	up	up	XM_018606331.1	108832874	LOC108832874	zinc finger protein VAR3%2C chloroplastic-like
91	up	up	XM_018606486.1	108833039	LOC108833039	probable BOI-related E3 ubiquitin-protein ligase 3
92	up	up	XM_018607174.1	108833774	LOC108833774	uncharacterized LOC108833774
93	up	up	XM_018607398.1	108834029	LOC108834029	RNA polymerase I-specific transcription initiation factor rrn3-like%2C
94	up	up	XM_018607722.1	108834390	LOC108834390	uncharacterized LOC108834390%2C
95	up	up	XM_018610457.1	108837406	LOC108837406	uncharacterized LOC108837406
96	up	up	XM_018611138.1	108838174	LOC108838174	E3 ubiquitin-protein ligase RDUF2-like
97	up	up	XM_018612361.1	108839607	LOC108839607	BAHD acyltransferase At5g47980-like
98	up	up	XM_018612495.1	108839719	LOC108839719	B3 domain-containing protein At5g18000-like
99	up	up	XM_018612541.1	108839764	LOC108839764	phosphoglycerate mutase-like protein 4%2C
100	up	up	XM_018612547.1	108839773	LOC108839773	alpha-taxilin-like
101	up	up	XM_018612813.1	108840000	LOC108840000	protein BIG GRAIN 1-like D
102	up	up	XM_018613098.1	108840260	LOC108840260	probable indole-3-pyruvate monooxygenase YUCCA8
103	up	up	XM_018613537.1	108840710	LOC108840710	ribulose bisphosphate carboxylase small chain 1A%2C chloroplastic-like
104	up	up	XM_018614534.1	108841772	LOC108841772	probable acyl-activating enzyme 5%2C peroxisomal
105	up	up	XM_018614977.1	108842151	LOC108842151	uncharacterized LOC108842151%2C
106	up	up	XM_018614985.1	108842155	LOC108842155	uncharacterized LOC108842155%2C
107	up	up	XM_018615545.1	108842575	LOC108842575	G patch domain-containing protein 8-like%2C
108	up	up	XM_018616156.1	108843069	LOC108843069	vesicle-associated protein 4-2
109	up	up	XM_018616218.1	108843116	LOC108843116	UDP-glucose 6-dehydrogenase 3-like%2C
110	up	up	XM_018616551.1	108843365	LOC108843365	anaphase-promoting complex subunit 13%2C
111	up	up	XM_018616789.1	108843562	LOC108843562	transmembrane protein 258
112	up	up	XM_018617083.1	108843924	LOC108843924	uncharacterized LOC108843924
113	up	up	XM_018617177.1	108843986	LOC108843986	PTI1-like tyrosine-protein kinase 1%2C
114	up	up	XM_018618717.1	108845520	LOC108845520	uncharacterized LOC108845520
115	up	up	XM_018619073.1	108845878	LOC108845878	uncharacterized LOC108845878
116	up	up	XM_018619442.1	108846218	LOC108846218	auxin-responsive protein SAUR21-like
117	up	up	XM_018620222.1	108847052	LOC108847052	accelerated cell death 11
118	up	up	XM_018620364.1	108847177	LOC108847177	serine/threonine-protein kinase-like protein CCR2
119	up	up	XM_018620692.1	108847448	LOC108847448	probable leucine-rich repeat receptor-like protein kinase At5g49770
120	up	up	XM_018621103.1	108847773	LOC108847773	protein NRT1/ PTR FAMILY 5.1-like%2C
121	up	up	XM_018621336.1	108847953	LOC108847953	zinc finger CCCH domain-containing protein 63-like
122	up	up	XM_018621434.1	108848031	LOC108848031	exocyst complex component SEC10-like%2C
123	up	up	XM_018621530.1	108848112	LOC108848112	dihydrolipoyllysine-residue succinyltransferase component of 2-oxoglutarate dehydrogenase complex 1%2C mitochondrial
124	up	up	XM_018622754.1	108849220	LOC108849220	uncharacterized LOC108849220
125	up	up	XM_018622798.1	108849256	LOC108849256	squamosa promoter-binding-like protein 2%2C
126	up	up	XM_018623332.1	108849731	LOC108849731	dirigent protein 19
127	up	up	XM_018623415.1	108849810	LOC108849810	E3 ubiquitin-protein ligase RHA1B-like
128	up	up	XM_018623769.1	108850200	LOC108850200	photosynthetic NDH subunit of subcomplex B 2%2C chloroplastic
129	up	up	XM_018624724.1	108851305	LOC108851305	probable complex I intermediate-associated protein 30%2C
130	up	up	XM_018625221.1	108851726	LOC108851726	lysophospholipid acyltransferase 1
131	up	up	XM_018625525.1	108852036	LOC108852036	UPF0725 protein At2g20620-like
132	up	up	XM_018625538.1	108852020	LOC108852020	dihydrolipoyllysine-residue acetyltransferase component 3 of pyruvate dehydrogenase complex%2C mitochondrial
133	up	up	XM_018625731.1	108852226	LOC108852226	1-aminocyclopropane-1-carboxylate synthase 4
134	up	up	XM_018625970.1	108852466	LOC108852466	uncharacterized LOC108852466
135	up	up	XM_018626845.1	108853433	LOC108853433	BTB/POZ domain-containing protein At2g30600%2C
136	up	up	XM_018627393.1	108853910	LOC108853910	cyclin-C1-1-like
137	up	up	XM_018628114.1	108854524	LOC108854524	ABC transporter B family member 1-like
138	up	up	XM_018628504.1	108854835	LOC108854835	12-oxophytodienoate reductase 1
139	up	up	XM_018629896.1	108856159	LOC108856159	ran-binding protein 10
140	up	up	XM_018630224.1	108856431	LOC108856431	NADH dehydrogenase [ubiquinone] iron-sulfur protein 6%2C mitochondrial-like
141	up	up	XM_018630331.1	108856513	LOC108856513	26S protease regulatory subunit 6A homolog
142	up	up	XM_018631166.1	108857215	LOC108857215	wound-induced protein 1
143	up	up	XM_018631312.1	108857333	LOC108857333	UPF0548 protein At2g17695
144	up	up	XM_018631334.1	108857355	LOC108857355	mediator of RNA polymerase II transcription subunit 6%2C
145	up	up	XM_018631535.1	108857544	LOC108857544	uncharacterized LOC108857544%2C
146	up	up	XM_018632870.1	108859027	LOC108859027	arginine/serine-rich coiled-coil protein 2-like%2C
147	up	up	XM_018632954.1	108859108	LOC108859108	uncharacterized LOC108859108
148	up	up	XM_018633240.1	108859346	LOC108859346	sm-like protein LSM1B%2C
149	up	up	XM_018633248.1	108859353	LOC108859353	polyadenylate-binding protein RBP47B-like
150	up	up	XM_018633334.1	108859433	LOC108859433	polypyrimidine tract-binding protein homolog 1%2C
151	up	up	XM_018633419.1	108859511	LOC108859511	elicitor peptide 1-like
152	up	up	XM_018633468.1	108859559	LOC108859559	mitochondrial import receptor subunit TOM40-1-like
153	up	up	XM_018633489.1	108859580	LOC108859580	60S ribosomal protein L36-2
154	up	up	XM_018633698.1	108859788	LOC108859788	delta-9 acyl-lipid desaturase 1-like
155	up	up	XM_018633743.1	108859833	LOC108859833	auxin-responsive protein SAUR32-like
156	up	up	XM_018633979.1	108860071	LOC108860071	F-box/LRR-repeat protein At3g60040-like%2C
157	up	up	XM_018635249.1	108861396	LOC108861396	39S ribosomal protein L47%2C mitochondrial-like%2C
158	up	up	XM_018635594.1	108861666	LOC108861666	dihydroneopterin aldolase 1-like%2C
159	up	up	XM_018635913.1	108861924	LOC108861924	E3 ubiquitin-protein ligase ATL4-like
160	up	up	XM_018635962.1	108861936	LOC108861936	DEAD-box ATP-dependent RNA helicase 42%2C
161	up	up	XM_018636261.1	108862202	LOC108862202	photosystem I reaction center subunit V%2C chloroplastic-like
162	up	up	XM_018636358.1	108862276	LOC108862276	transmembrane protein 205
163	up	up	XM_018636609.1	108862471	LOC108862471	thioredoxin H9-like
164	up	up	XM_018636760.1	108862586	LOC108862586	E3 SUMO-protein ligase MMS21-like
165	up	up	XM_018636811.1	108862622	LOC108862622	meiotic recombination protein DMC1 homolog
166	up	up	XM_018636980.1	108862745	LOC108862745	probable protein S-acyltransferase 4
167	up	up	XM_018637136.1	108862874	LOC108862874	36.4 kDa proline-rich protein
168	up	up	XM_018637357.1	108863057	LOC108863057	MATH domain-containing protein At5g43560-like%2C
169	up	up	XM_018637391.1	108863084	LOC108863084	peptidyl-prolyl cis-trans isomerase CYP37%2C chloroplastic%2C
170	up	up	XM_018637410.1	108863097	LOC108863097	ras-related protein RABG3f-like
171	up	up	XR_001943904.1	108816633	LOC108816633	citrate synthase 3%2C peroxisomal-like%2C
172	up	up	XR_001949830.1	108854109	LOC108854109	zinc finger protein ZOP1-like%2C
173	down	down	XM_018577139.1	108805167	-	uncharacterized LOC108805166
174	down	down	XM_018577654.1	108805724	LOC108805724	threonine dehydratase biosynthetic%2C chloroplastic-like
175	down	down	XM_018577904.1	108805881	LOC108805881	reticuline oxidase-like protein
176	down	down	XM_018577999.1	108805989	LOC108805989	60S ribosomal protein L6-1-like
177	down	down	XM_018578491.1	108806390	LOC108806390	zinc finger A20 and AN1 domain-containing stress-associated protein 4
178	down	down	XM_018578744.1	108806591	LOC108806591	mitochondrial import receptor subunit TOM9-2
179	down	down	XM_018578782.1	108806620	LOC108806620	polyadenylate-binding protein RBP47A
180	down	down	XM_018579692.1	108807408	LOC108807408	inositol oxygenase 2%2C
181	down	down	XM_018579693.1	108807408	LOC108807408	inositol oxygenase 2%2C
182	down	down	XM_018580437.1	108808264	LOC108808264	triacylglycerol lipase 1
183	down	down	XM_018580979.1	108808884	LOC108808884	LOB domain-containing protein 37-like
184	down	down	XM_018582843.1	108810753	LOC108810753	calcium uniporter protein 3%2C mitochondrial-like
185	down	down	XM_018583779.1	108811689	LOC108811689	uncharacterized LOC108811689
186	down	down	XM_018583990.1	108811882	LOC108811882	photosynthetic NDH subunit of lumenal location 1%2C chloroplastic
187	down	down	XM_018584029.1	108811915	LOC108811915	ultraviolet-B receptor UVR8-like
188	down	down	XM_018585670.1	108813189	LOC108813189	lipoyl synthase%2C mitochondrial
189	down	down	XM_018586073.1	108813500	LOC108813500	BAG family molecular chaperone regulator 8%2C chloroplastic
190	down	down	XM_018586310.1	108813681	LOC108813681	transcription factor RF2b%2C
191	down	down	XM_018587656.1	108814998	LOC108814998	increased DNA methylation 3
192	down	down	XM_018587756.1	108815085	LOC108815085	ferredoxin--NADP reductase%2C root isozyme 2%2C chloroplastic%2C
193	down	down	XM_018590218.1	108814427	LOC108814427	dehydrin ERD10-like
194	down	down	XM_018590816.1	108817948	LOC108817948	stem-specific protein TSJT1-like
195	down	down	XM_018591784.1	108818838	LOC108818838	protein PIN-LIKES 6
196	down	down	XM_018591861.1	108818908	LOC108818908	60S ribosomal protein L6-1
197	down	down	XM_018592228.1	108819230	LOC108819230	60S ribosomal protein L10-1
198	down	down	XM_018592436.1	108819405	LOC108819405	ethylene-responsive transcription factor ERF054-like
199	down	down	XM_018593594.1	108820615	LOC108820615	pheophorbidase-like
200	down	down	XM_018593634.1	108820642	LOC108820642	NADP-specific glutamate dehydrogenase
201	down	down	XM_018593777.1	108820767	LOC108820767	probable aminotransferase TAT2
202	down	down	XM_018594896.1	108821904	LOC108821904	thiol-disulfide oxidoreductase LTO1-like%2C
203	down	down	XM_018595136.1	108822116	LOC108822116	coatomer subunit beta-1-like%2C
204	down	down	XM_018595535.1	108822455	LOC108822455	TPR repeat-containing thioredoxin TTL1%2C
205	down	down	XM_018596791.1	108823556	LOC108823556	GATA transcription factor 27-like%2C
206	down	down	XM_018597604.1	108824229	LOC108824229	uncharacterized LOC108824229
207	down	down	XM_018598322.1	108824962	LOC108824962	40S ribosomal protein S10-1-like
208	down	down	XM_018599108.1	108825755	LOC108825755	NDR1/HIN1-like protein 12
209	down	down	XM_018599324.1	108825958	LOC108825958	protein C2-DOMAIN ABA-RELATED 9
210	down	down	XM_018599574.1	108826191	LOC108826191	transcription factor bHLH28-like
211	down	down	XM_018599795.1	108826410	LOC108826410	uncharacterized LOC108826410
212	down	down	XM_018601264.1	108827782	LOC108827782	subtilisin inhibitor CLSI-II-like
213	down	down	XM_018601390.1	108827879	LOC108827879	mitochondrial adenine nucleotide transporter ADNT1
214	down	down	XM_018602219.1	108828500	LOC108828500	uncharacterized protein At4g22758-like
215	down	down	XM_018602492.1	108828728	LOC108828728	uncharacterized LOC108828728
216	down	down	XM_018603078.1	108829422	LOC108829422	UBP1-associated protein 2A-like%2C
217	down	down	XM_018605217.1	108831686	LOC108831686	receptor-like protein 12
218	down	down	XM_018606371.1	108832921	LOC108832921	proline-rich protein 2
219	down	down	XM_018606386.1	108832934	LOC108832934	serine/arginine-rich splicing factor SC35-like%2C
220	down	down	XM_018607467.1	108834106	LOC108834106	ubiquitin-conjugating enzyme E2 36-like
221	down	down	XM_018608193.1	108834875	LOC108834875	BTB/POZ and TAZ domain-containing protein 5-like
222	down	down	XM_018608560.1	108835198	LOC108835198	glyoxylate/succinic semialdehyde reductase 2%2C chloroplastic%2C
223	down	down	XM_018608744.1	108835499	LOC108835499	arabinogalactan peptide 22
224	down	down	XM_018609650.1	108836494	LOC108836494	F-box protein PP2-A13
225	down	down	XM_018610616.1	108837577	LOC108837577	axial regulator YABBY 5%2C
226	down	down	XM_018611650.1	108838770	LOC108838770	nascent polypeptide-associated complex subunit alpha-like protein 1
227	down	down	XM_018613256.1	108840427	LOC108840427	uncharacterized LOC108840427
228	down	down	XM_018615100.1	108842244	LOC108842244	probable ribosome-binding factor A%2C chloroplastic%2C
229	down	down	XM_018615236.1	108842356	LOC108842356	malate dehydrogenase 2%2C glyoxysomal
230	down	down	XM_018615639.1	108842658	LOC108842658	mitochondrial fission protein ELM1-like
231	down	down	XM_018615776.1	108842758	LOC108842758	uncharacterized LOC108842758
232	down	down	XM_018615872.1	108842837	LOC108842837	exocyst complex component EXO70B1-like
233	down	down	XM_018615899.1	108842856	LOC108842856	probable NAD(P)H dehydrogenase (quinone) FQR1-like 2
234	down	down	XM_018615942.1	108842896	LOC108842896	SNF1-related protein kinase regulatory subunit beta-1-like
235	down	down	XM_018616656.1	108843455	LOC108843455	keratin-associated protein 6-2
236	down	down	XM_018617231.1	108844034	LOC108844034	photosystem II reaction center W protein%2C chloroplastic-like
237	down	down	XM_018617765.1	108844499	LOC108844499	alanine--glyoxylate aminotransferase 2 homolog 2%2C mitochondrial
238	down	down	XM_018617859.1	108844578	LOC108844578	flavonol synthase/flavanone 3-hydroxylase-like
239	down	down	XM_018617936.1	108844653	LOC108844653	40S ribosomal protein S28-1-like
240	down	down	XM_018619010.1	108845826	LOC108845826	NADH dehydrogenase [ubiquinone] flavoprotein 1%2C mitochondrial-like%2C
241	down	down	XM_018619058.1	108845863	LOC108845863	pyruvate dehydrogenase E1 component subunit beta-2%2C chloroplastic-like
242	down	down	XM_018620162.1	108846989	LOC108846989	protein TIFY 9-like
243	down	down	XM_018621585.1	108848265	LOC108848265	uncharacterized LOC108848265
244	down	down	XM_018621593.1	108848272	LOC108848272	BTB/POZ and TAZ domain-containing protein 5-like
245	down	down	XM_018621751.1	108848394	LOC108848394	protein PHLOEM PROTEIN 2-LIKE A10-like
246	down	down	XM_018621837.1	108848466	LOC108848466	protein BREAKING OF ASYMMETRY IN THE STOMATAL LINEAGE-like%2C
247	down	down	XM_018622081.1	108848659	LOC108848659	uncharacterized LOC108848659%2C
248	down	down	XM_018622188.1	108848751	LOC108848751	phospho-N-acetylmuramoyl-pentapeptide-transferase homolog
249	down	down	XM_018623006.1	108849451	LOC108849451	probable WRKY transcription factor 23
250	down	down	XM_018623621.1	108850039	LOC108850039	DEAD-box ATP-dependent RNA helicase 6
251	down	down	XM_018624196.1	108850713	LOC108850713	calcium-binding protein CML24-like
252	down	down	XM_018625370.1	108851895	LOC108851895	glucan endo-1%2C3-beta-glucosidase 14-like
253	down	down	XM_018625517.1	108852030	LOC108852030	uncharacterized LOC108852030
254	down	down	XM_018626329.1	108852818	LOC108852818	UDP-glycosyltransferase 85A2
255	down	down	XM_018626651.1	108853203	LOC108853203	uncharacterized LOC108853203
256	down	down	XM_018627842.1	108854318	LOC108854318	cysteine-rich receptor-like protein kinase 5%2C
257	down	down	XM_018628064.1	108854490	LOC108854490	vacuolar amino acid transporter 1-like
258	down	down	XM_018628608.1	108854930	LOC108854930	uncharacterized LOC108854930
259	down	down	XM_018628903.1	108855159	LOC108855159	ADP-ribosylation factor GTPase-activating protein AGD12-like%2C
260	down	down	XM_018629359.1	108855511	LOC108855511	ketol-acid reductoisomerase%2C chloroplastic-like
261	down	down	XM_018629527.1	108855658	LOC108855658	copper methylamine oxidase-like
262	down	down	XM_018629954.1	108856200	LOC108856200	UDP-D-apiose/UDP-D-xylose synthase 2
263	down	down	XM_018630111.1	108856336	LOC108856336	alcohol dehydrogenase-like%2C
264	down	down	XM_018630631.1	108856752	LOC108856752	dihydropyrimidine dehydrogenase (NADP(+))%2C chloroplastic%2C
265	down	down	XM_018632877.1	108859031	LOC108859031	uncharacterized LOC108859031
266	down	down	XM_018634291.1	108860409	LOC108860409	syntaxin-121%2C
267	down	down	XM_018634539.1	108860681	LOC108860681	protein MARD1-like
268	down	down	XM_018634930.1	108861102	LOC108861102	cilia- and flagella-associated protein 20
269	down	down	XM_018635029.1	108861201	LOC108861201	protein CWC15 homolog
270	down	down	XM_018635942.1	108861944	LOC108861944	protein DCL%2C chloroplastic-like
271	down	down	XM_018636058.1	108862035	LOC108862035	protein disulfide-isomerase 5-1%2C
272	down	down	XM_018637585.1	108863229	LOC108863229	alkaline/neutral invertase C%2C mitochondrial
273	down	down	XM_018637977.1	108863521	LOC108863521	4-hydroxyphenylpyruvate dioxygenase
274	down	down	XR_001947890.1	108840495	LOC108840495	uncharacterized LOC108840495%2C
275	down	down	XR_001950097.1	108855611	LOC108855611	uncharacterized LOC108855611%2C
276	up	down	XM_018579166.1	108806950	LOC108806950	photosynthetic NDH subunit of subcomplex B 5%2C chloroplastic
277	up	down	XM_018579192.1	108806967	LOC108806967	pentatricopeptide repeat-containing protein At2g31400%2C chloroplastic-like
278	up	down	XM_018582995.1	108810927	LOC108810927	NADH dehydrogenase [ubiquinone] 1 alpha subcomplex subunit 2-like
279	up	down	XM_018583332.1	108811285	LOC108811285	F-box protein At2g32560-like%2C
280	up	down	XM_018584608.1	108812362	LOC108812362	sugar transporter ERD6-like 7
281	up	down	XM_018586309.1	108813681	LOC108813681	transcription factor RF2b%2C
282	up	down	XM_018590180.1	108817477	LOC108817477	cyclin-dependent kinase G-2%2C
283	up	down	XM_018590198.1	108817488	LOC108817488	kinesin-like protein KIF15%2C
284	up	down	XM_018591719.1	108818784	LOC108818784	gamma carbonic anhydrase 2%2C mitochondrial
285	up	down	XM_018592240.1	108819237	LOC108819237	protein LIKE COV 2
286	up	down	XM_018594203.1	108821159	LOC108821159	NAD(P)H-quinone oxidoreductase subunit M%2C chloroplastic
287	up	down	XM_018596913.1	108823657	LOC108823657	plant UBX domain-containing protein 8%2C
288	up	down	XM_018599345.1	108825986	LOC108825986	protein MIZU-KUSSEI 1
289	up	down	XM_018602773.1	108829113	LOC108829113	GATA transcription factor 24-like%2C
290	up	down	XM_018604286.1	108830688	LOC108830688	UDP-glycosyltransferase TURAN-like%2C
291	up	down	XM_018607272.1	108833877	LOC108833877	60S ribosome subunit biogenesis protein NIP7 homolog
292	up	down	XM_018608068.1	108834742	LOC108834742	uncharacterized LOC108834742%2C
293	up	down	XM_018617086.1	108843923	LOC108843923	protein JASON-like
294	up	down	XM_018618082.1	108844783	LOC108844783	50S ribosomal protein L27-like%2C
295	up	down	XM_018632953.1	108859107	LOC108859107	uncharacterized LOC108859107
296	up	down	XM_018636978.1	108862743	LOC108862743	magnesium-protoporphyrin IX monomethyl ester [oxidative] cyclase%2C chloroplastic-like
297	up	down	XR_001943581.1	108813691	LOC108813691	uncharacterized LOC108813691%2C
298	down	up	XM_018577739.1	108805796	LOC108805796	protein transport protein yos1-like
299	down	up	XM_018578544.1	108806425	LOC108806425	prefoldin subunit 6
300	down	up	XM_018580175.1	108807948	LOC108807948	calcium-transporting ATPase 10%2C plasma membrane-type%2C
301	down	up	XM_018581032.1	108808926	LOC108808926	phosphoenolpyruvate carboxylase 2-like
302	down	up	XM_018581167.1	108809043	LOC108809043	protein C2-DOMAIN ABA-RELATED 10
303	down	up	XM_018581327.1	108809189	LOC108809189	uncharacterized protein At2g34160
304	down	up	XM_018581608.1	108809467	LOC108809467	developmentally-regulated G-protein 1
305	down	up	XM_018583343.1	108811299	LOC108811299	60S ribosomal protein L22-2-like
306	down	up	XM_018583774.1	108811685	LOC108811685	RNA-binding protein 25%2C
307	down	up	XM_018584868.1	108812579	LOC108812579	H/ACA ribonucleoprotein complex subunit 1-like
308	down	up	XM_018586412.1	108813765	LOC108813765	probable protein phosphatase 2C 22%2C
309	down	up	XM_018586790.1	108814256	LOC108814256	uncharacterized LOC108814256
310	down	up	XM_018586793.1	108814259	LOC108814259	homeobox-leucine zipper protein HAT14
311	down	up	XM_018588765.1	108816196	LOC108816196	uncharacterized LOC108816196
312	down	up	XM_018589475.1	108816912	LOC108816912	dnaJ homolog subfamily B member 1
313	down	up	XM_018589709.1	108817106	LOC108817106	SWI/SNF complex component SNF12 homolog%2C
314	down	up	XM_018590147.1	108817457	LOC108817457	protein DELETION OF SUV3 SUPPRESSOR 1(I)-like
315	down	up	XM_018590446.1	108817689	LOC108817689	uncharacterized hydrolase YugF%2C
316	down	up	XM_018590699.1	108817878	LOC108817878	glucan endo-1%2C3-beta-glucosidase 10-like
317	down	up	XM_018591405.1	108818433	LOC108818433	yemanuclein-alpha-like%2C
318	down	up	XM_018594722.1	108821731	LOC108821731	protein SENSITIVITY TO RED LIGHT REDUCED 1
319	down	up	XM_018595254.1	108822221	LOC108822221	uncharacterized LOC108822221
320	down	up	XM_018595528.1	108822451	LOC108822451	ABC transporter F family member 4-like%2C
321	down	up	XM_018595772.1	108822642	LOC108822642	DNA-directed RNA polymerase II subunit 2-like%2C
322	down	up	XM_018596230.1	108823007	LOC108823007	DCN1-like protein 4%2C
323	down	up	XM_018599971.1	108826591	LOC108826591	protein-tyrosine-phosphatase PTP1-like
324	down	up	XM_018600608.1	108827245	LOC108827245	uncharacterized LOC108827245
325	down	up	XM_018601342.1	108827841	LOC108827841	uncharacterized LOC108827841%2C
326	down	up	XM_018604422.1	108830852	LOC108830852	uncharacterized LOC108830852
327	down	up	XM_018605468.1	108831975	LOC108831975	FAM10 family protein At4g22670-like
328	down	up	XM_018609359.1	108836128	LOC108836128	TVP38/TMEM64 family membrane protein slr0305
329	down	up	XM_018610265.1	108837199	LOC108837199	mitochondrial pyruvate carrier 1%2C
330	down	up	XM_018613429.1	108840594	LOC108840594	transcription factor PRE2-like
331	down	up	XM_018616219.1	108843116	LOC108843116	UDP-glucose 6-dehydrogenase 3-like%2C
332	down	up	XM_018616419.1	108843268	LOC108843268	L-ascorbate oxidase homolog
333	down	up	XM_018616485.1	108843313	LOC108843313	DNA gyrase subunit B%2C mitochondrial-like%2C
334	down	up	XM_018616859.1	108843627	LOC108843627	chaperone protein dnaJ A6%2C chloroplastic
335	down	up	XM_018618586.1	108845365	LOC108845365	WPP domain-associated protein-like
336	down	up	XM_018619820.1	108846604	LOC108846604	uncharacterized LOC108846604
337	down	up	XM_018621873.1	108848489	LOC108848489	26S proteasome non-ATPase regulatory subunit 14 homolog
338	down	up	XM_018622261.1	108848816	LOC108848816	ATP-dependent Clp protease proteolytic subunit 2%2C mitochondrial
339	down	up	XM_018624938.1	108851501	LOC108851501	uncharacterized LOC108851501
340	down	up	XM_018627491.1	108854006	LOC108854006	zinc finger CCHC domain-containing protein 10-like
341	down	up	XM_018628159.1	108854561	LOC108854561	SAC3 family protein A-like%2C
342	down	up	XM_018629517.1	108855650	LOC108855650	casein kinase II subunit alpha-4%2C chloroplastic
343	down	up	XM_018630147.1	108856364	LOC108856364	AT-hook motif nuclear-localized protein 11-like
344	down	up	XM_018630872.1	108856960	LOC108856960	uncharacterized LOC108856960%2C
345	down	up	XM_018631058.1	108857124	LOC108857124	probable cytochrome c oxidase subunit 5C-1%2C
346	down	up	XM_018634874.1	108861041	LOC108861041	peptide chain release factor APG3%2C chloroplastic-like
347	down	up	XM_018635337.1	108861468	LOC108861468	protein WHI4
348	down	up	XM_018637284.1	108862998	LOC108862998	uncharacterized LOC108862998%2C
349	down	up	XR_001945346.1	108826081	LOC108826081	adenylylsulfatase HINT3-like%2C
350	down	up	XR_001946272.1	108830986	LOC108830986	casein kinase 1-like protein 3%2C
